# Supplementary material for: Involvement of MicroRNAs in the Hypersensitive Response of Capsicum Plants to the Capsicum Chlorosis Virus at Elevated Temperatures
Source: Pathogens. 2024 Aug 31;13(9):745. doi: 10.3390/pathogens13090745 (PMC11434723; doi:10.3390/pathogens13090745)
Supplement: Supplementary file 1 [file pathogens-13-00745-s001.zip]

Archive with 2 entries (2 files):
- Supplementary Figures300824.pptx
- supplementary_file300824.xlsx
