# Supplementary material for: Involvement of MicroRNAs in the Hypersensitive Response of Capsicum Plants to the Capsicum Chlorosis Virus at Elevated Temperatures
Source: Pathogens. 2024 Aug 31;13(9):745. doi: 10.3390/pathogens13090745 (PMC11434723; doi:10.3390/pathogens13090745)
Supplement: Supplementary file 1 [file pathogens-13-00745-s001.zip › supplementary_file300824.xlsx]

## Sheet: S1
Table S1 Sequences of oligonucleotide primers used in this study
Table S1-1 Primers designed for linear specific (S)- poly(A) tailed real-time RT-PCR
Oligo name	Sequences (5'-3')
Can_miR168_5p_SRT	CAGTGCAGGGTCCGAGGTCAGAGCCACCTGGGCAATTTTTTTTTTTGTCCCG
Can_miR397_5p_SRT	CAGTGCAGGGTCCGAGGTCAGAGCCACCTGGGCAATTTTTTTTTTTGTCATC
Can_miR408_3p_SRT	CAGTGCAGGGTCCGAGGTCAGAGCCACCTGGGCAATTTTTTTTTTTAGCCAG
Can_snU6_SRT	CAGTGCAGGGTCCGAGGTCAGAGCCACCTGGGCAATTTTTTTTTTTAAAAAT
Can_universal_SqPR	CAGTGCAGGGTCCGAGGT
Can_miR168_5p_SqPF	AACAGTGTCGCTTGGTGCAG
Can_miR397_5p_SqPF	AACACGTGATTGAGTGCAGCG
Can_miR408_3p_SqPF	AAGCTGAGTGCACTGCCTCTT
Can_snU6_qPF	CGATAAAATTGGAACGATACAGAGA
Table S1-2 Primers designed for 5'-RLM-RACE
Oligo name	Sequences (5'-3')
RLM_AGO1b_GSP	CCTGGACGCAGCGGAAACCTTAG
RLM_AGO1b_nGSP	TGCAGATGCTTCCGGTTGCAC
RLM_CLAVATA1_GSP	GGTGATTGAGGTGTTGGCTGATGGTGG
RLM_CLAVATA1_nGSP	GGGAATTGAGGTTGGGGACTCTAATGC
RLM_LAC4_GSP	GCGGGGTATTTTTGGGAATTCAGGC
RLM_LAC4_nGSP	GTAGTGGGGTTATTGTCAAGTGTGCC
GeneRacer_5P	CGACTGGAGCACGAGGACACTGA
GeneRacer_n5P	GGACACTGACATGGACTGAAGGAGTA
RLM_RNA_adapter	rCrGrArCrUrGrGrArGrCrArCrArGrGrArCrArCrUrGrArCrArUrGrGrArCrUrGrArArGrGrArGrUrArGrArArA
Table S1-3 Primers designed for miRNA targets quantification
Oligo name	Sequences (5'-3')
CAN.G943.28_qPF	GACCAAACACAACCTAACAACAA
CAN.G943.28_qPR	GCTGTGGGAGGTGAAAGTAG
CAN.G587.8 _qPF	GGAATTCCTTTCTGCCAACA
CAN.G587.8 _qPR	AACTTGCAGCGAAAACATCC
CAN.G637.6 _qPF	TTCCGGTGGGCCTTCTA
CAN.G637.6 _qPR	TCCATACGGTATAGGCTGAGTAG
CAN.G355.8_qPF	CATATATGTTACGAGTCATCAACGC
CAN.G355.8_qPR	ACATAGGTGGCATCGACTTC
CAN.G394.71_qPF	AGCTAAAGGTAAAACCAGGGAAGA
CAN.G394.71_qPR	AAGATGCATCTGCTTCAACGA
CAN.G351.2_qPF	AATTGTCCATCCCAAGGTGGA
CAN.G351.2_qPR	CATCTTGTGACCAGCAATCTTGA
CAN.G1305.35_qPF	TATTTGGTGTGGTCAGGGAAG
CAN.G1305.35_qPR	GGCCAACCAACAGTATTGAAAG
miR408_G1061-9_qPF	TGTCGCATTGCTGTGTGTTG
miR408_G1061-9_qPR	TTTTGCATCTGGTGGCTTGG
miR408_G671-1_qPF	TGCAATACACACAGCACTATAACTG
miR408_G671-1_qPR	TTCTCATTTGCCTCACCCCA

## Sheet: S2
Table S2 Summary of small RNA Illumina sequencing results
	CaCV-infected/Ambient temperature			Mock-inoculated/Ambient temperature			CaCV-infected/Higher temperature			Mock-inoculated/Higher temperature
	AV1	AV2	AV3	AM1	AM2	AM3	HV1	HV2	HV3	HM1	HM2	HM3
Raw reads	41084283	40990449	41813847	55707987	20485972	19146153	64120563	50831717	45275088	47273037	27717265	52762951
Cleaned reads	40345007	40172460	41125858	54550253	20112946	18778396	63107844	50141312	44432617	46571209	27291291	51886912
Length limited (18-26nt)	18330625	18097644	21877648	29609368	7657905	8298111	37361259	34608225	30346904	30076893	11609616	23724094
Aligned with capsicum genome	12,434,279 (67.8%)	12,350,625 (68.2%)	16,003,038 (73.2%)	20,883,656 (70.5%)	5,248,023 (68.5%)	5,851,003 (70.5%)	25,151,228 (67.3%)	16,022,820 (46.2%)	16,518,467 (54.4%)	22,500,037 (74.8%)	8,547,794 (73.6%)	16,890,433 (71.2%)
Matching with identified miRNAs	600,234 (4.8%)	599,550 (4.9%)	809,869 (5.1%)	1,290,375 (6.2%)	271,382 (5.2%)	301,309 (5.1%)	717,880 (2.9%)	269,053 (1.7%)	448,364 (2.7%)	789,415 (3.5%)	296,978 (3.5%)	523,047 (3.1%)
AV — capsicum chlorosis virus (CaCV)-inoculated plants grown at ambient temperature; AM — mock-inoculated plants grown at ambient temperature; HV — CaCV-inoculated plants grown at higher temperature; HM — mock-inoculated plants grown at higher temperature

## Sheet: S3
Table S3 Sequences of identified miRNAs present in libraries across more than one treatment
miRNA_ID	mature_sequences	star_sequences	precursor_sequences
can-b1.6r1-15252	TTCGGCTCATCGTTGTTGCAGACG	CCTGCAACAAAAGTGGGCCGAATA	AAGTAAGAGATTGCGCTTCGCCTGCAACAAAAGTGGGCCGAATAGTCATTTTGTGTAATAAATAATAAGTGAAAATTAGACAAAATGTCTATTGGGTCAATATTCCTTACACAATATAACCCAATTATTATTTATTACACAAAATGGCCATTCGGCTCATCGTTGTTGCAGACGAGGTGTATTCTCTTCCTTTC
can-b1.6r1-69082	TTCTAGGGTTCTAGCAAGTTGACC	TCAACTTGCCCGAGCCCTAGAATC	GTCAACAATAGATGTCTAGGTCAACTTGCCCGAGCCCTAGAATCAACCTATCGGAGTTCGGTTTTGCTTGTTCTGACATCACATTATAAGAATAAACAGTTGATTCTAGGGTTCTAGCAAGTTGACCCGGACAGCTACAGTAACGGT
can-b1.6r1-77866	ACATGGGTTAAGTAAAATGAAACT	TTTCATTTTACTTGACCCATGTTG	TTAGAGAAAGTGTCAAGTCAACATGGGTTAAGTAAAATGAAACTAAGGAAGTACTCCCTCTGTTTCATTTTACTTGACCCATGTTGACTTGTCACAATCCTTAAGA
Can-miR_N15b	GATCGACTTTGTTGGGAAAGG	TTTCCCAACGAAGCCGATCTA	CTACAGGGTTGCCATTACTGGATCGACTTTGTTGGGAAAGGCTGGGATACTTCTTGGATCAGTTGACCTTGCCGAATCCAAGGATGTTTTACTCCCCTTGTGACACCAGTGAGTGAAATACGAAATAAATAGTTATTCTTGGATTCAGCAATGTCAACTGATCCACAAGTGCATGGCCTTTCCCAACGAAGCCGATCTAAAAAGGACAACCCCGCCATT
Can-miR_N22b	TGTTCTCTCTGACAACTTAAG	TAAGTTGTCAGAGAGAACACA	ATTCTTTTTGAACTGTGTTGTGTTCTCTCTGACAACTTAAGCTTTCAGATGAGATGGAAATTCTTTTTGAAGTGTGTGACCATCTCATTGAAAGCTTAAGTTGTCAGAGAGAACACACTTTTGTTTGCTTTAGTATG
Can-miR_N26b	TTTGCCTAGCTAGACCACTGC	AGTGGTTCAGCTGGATATAAA	CTATATTTTTCTGGCATGTATTTGCCTAGCTAGACCACTGCGTGAATACACGCACACTGACGCATAATAATTTATAGTGGTTCAGCTGGATATAAATATATGCCACAAAAATATGG
Can-miR_N2a	TTTCGGTCCACTGGTGAGCTT	GCATACCAGTGATTGAAATG	AGTTGTTTTGCCCGAACCTGGCATACCAGTGATTGAAATGACATCTAGATCTTTCGGTCCACTGGTGAGCTTACAAATCAACCAGTTTGTCT
Can-miR_N34a	TTACGGAGCTTCAAATATAGA	TATGTTTGAAGCTCCTTAGTT	CATCATCATCCATTTATTTCTATGTTTGAAGCTCCTTAGTTTTTACACTTTTTTTAAATGAAAAAAAAAGAAGTAAAGATTACGGAGCTTCAAATATAGAAATTCATGAACGACGACGCA
Can-miR_N34b	TATCGGCAGGTCATCCTTGGC	CAAGGATGACTTGCCGAGATA	AGTAGCCCAATGCAACAACTTATCGGCAGGTCATCCTTGGCTATAATTTGTTCTCTTCTATTCATGTAAGGCTCTATAAGACGTATGTATACACACTCAAATCTCTCTATTATAACCATTTATTATAATACAATTCACTATAATAGCCTGATTTTGTTCATAGTTTGTCTAGAGAGTCATTGCATGAAGTGGTAAGGAGTAGATTGCATCCAAGGATGACTTGCCGAGATATTGTAGCCCAATACAACGAC
Can-miR_N3b	ATAGAACCCTCGTGAAGTTGG	AACTTCACAGCAGTCCTATTA	AAGTTGCTACGATACACTTCAACTTCACAGCAGTCCTATTATCCCCGAACTCAATTTTAGCGTATTTTTATCACCCTTTTGTGATGACATGACATATTTATTACATAAAATGGGACTTACGTCAAAGGTGTCATGTCAGATAAAAAGGTTGACAAAAGGTCCCATGTCAGCATAAAAGGTTGACAAAAATTGGCTAAAATTTAATTCAGGTAGTAATAGAACCCTCGTGAAGTTGGAGTATTTCGTAGCAAATTTG
Can-miR_N3d	ATAGAACCCTCGTGAAGTTGG	AGCTTCACGGGTCCTATTG	AAGTTGCTACGACACACTCCAGCTTCACGGGTCCTATTGCCCCTGAACTCAATTTTAACATATTTTTGTTACCCTTTTGTGCTCATGCGGCACCTTGCATGAAGTTAAACATCTGAGGCGCGTGAAGGATTGCCACGTGTCACCTCGGCTAAAAAGATTGAAAAAAAATACTCTAAAATTTAGTTCAGAAGGGTAATAGAACCCTCGTGAAGTTGGAGTGTGCCATAGCAAATTTG
Can-miR_N50a	ATTTCCTGGTAGCTAAGTTGT	AACTTATCTACCAGGAAATGA	CATGCTGGGGCATTTTTATCATTTCCTGGTAGCTAAGTTGTGTCCAGTTCTGTGTAGGACACAATGATTGTACGTCTATGTAGAGATTCCATCGTCTCTCTTGCTTGTGCCAATTTCATCAATTTTGCAATTACATAGTAAACAGAGACGTACAATAGTTGTGTCTTACGCAAAAATTGACACAACTTATCTACCAGGAAATGACAAAAATGATTAAGCTGTCC
Can-miR_N51a	ATTTCGAACCAGGCTTCATTC	ATGTTGTCTGGTTCGCAATCA	ATCAATCAATTTGATGAGTGATTTCGAACCAGGCTTCATTCCCCTCAACGTACTTTAAGAGCTTTTCATTTTCAATGTGATACTTATACTTCCCTTAATATAATTTCTTCCTCTTCTTCACACCCAAAGTGACATGTTAGGGAAAAAACAAGATTTTGTTGCGGAGAATGTTGTCTGGTTCGCAATCATTCTATAGAAAAGTTAGTGT
Can-miR_N56a	TGGACTGCCATTCTTCAAGT	TTGAAGAATGGTATTCCATT	ACAAAGAGTGGACCATTAAATGGACTGCCATTCTTCAAGTACACATGGGTAACACTGATAAATATGAAGCATTACTCTTCTCTCCTTTCTCTTTTCCGATAATTGATGGATTCATCTTGTGTATCGTGGTTATTGCTTCATGCATCGTATTGATTGTGCATTTTCAGTGTTACTCATTTACTTGAAGAATGGTATTCCATTTAATGTTGTCACCTTACCAC
Can-miR_N59a	CTGAGAACTTCCTTGCACGTG	CGTGCAAGGAAGTTCCTAGCT	TGCTCTGGGGTGTGTTGCCACGTGCAAGGAAGTTCCTAGCTTCCAAAATGATGACATTCTGAATGGATGTGAACTGTCGTTATCATATCTAGCCGAAGCTAAATCCATTATACTCCCCATTGTCAGCATTGCTCCGTCCAAATTTCCCAATATGTCTTTCATTTTGGAAGCTGAGAACTTCCTTGCACGTGTCAACAGCTCAACGCACCCT
Can-miR_N65a	TTGGTTTACCGTCGGTGTATT	TACACTAATGGTGCACCAAAC	AGCTTGAGTTGAGTTTAAGTTTGGTTTACCGTCGGTGTATTTTCTTTTAACACAATCATGTGACTTTACCTGTTGTAACAGGTCATTCATTTTTATATTTTTACTTAAGAAATGGATGACCTGCTACAGCAGGTAATAATTACCTGATAAAAAAATACACTAATGGTGCACCAAACTTAAATTCTCTTAAATTCTT
Can-miR_N71a	TTGACCTAGATACCTATTGCT	CAATAGATGTCTAGGTCAACT	TGATTTGAGTTTCAAGCAAGTTGACCTAGATACCTATTGCTCGATTGTAGGAAACAACCCCAATTGAGCAACCAAGCACGCGATGTAGTGGTCAATAAAGTTAGACCTACAATTGAACAATAGATGTCTAGGTCAACTTGCCCGAACCCTAGAATCAA
Can-miR_N7b	CTAGTTGGGATGCGTAGTCACT	TGACTACGTTTCTGCTGGCT	CTCGATTACCTCAGACCCGATGACTACGTTTCTGCTGGCTATCTCCTTGCTCTAAATGCAGTAGGAGTGATTGTTACTAGTTGGGATGCGTAGTCACTCAAGGAGGTTACAACAACTT
Can-miR_N7c	CTAGTTGGGATGCGTAGTCACT	TGACTACGTTTCTGCTGGCT	CTCAATTACCTCAGACCCGATGACTACGTTTCTGCTGGCTCCTTGCTCTAAATGCAGTAGGAGTGATTGTTACTAGTTGGGATGCGTAGTCACTCAAGGAGGTTACAACAACTT
Can-miR_N7d	CTAGTTGGGATGCGTAGTCACT	TGACTACGTTTCTGCTCGCA	CTCGATTACCTCGGACTCGGTGACTACGTTTCTGCTCGCAATCTCCTTGCTCTAAATGCAGTAGGAGTGATTGTTGCTAGTTGGGATGCGTAGTCACTCAAGGAGGTTACAACACCTT
Can-miR_N80a	CGGGTGTGGCTGCACTTTTGG	AAAAATGTTGCCACACTTGTG	CTATATTGCTTTGATATTCCAAAAATGTTGCCACACTTGTGTTGGATCCTCAAGAAATGTAAAAATATTTGGAGCATTCGACACGGGTGTGGCTGCACTTTTGGATTCCGGGGCAGCATAGCCT
can-miR1507-m1	TCTTACCGATACCTCCCATTCC	AGTGGGAGGAATCGAAAGATA	AGGTTTTGAGAAGTTATTAGAGTGGGAGGAATCGAAAGATATTGCTATTTATTCTTCCATTTCCATTCGAAAATGAAAGTATAAATTTAGTTAATGTCTTACCGATACCTCCCATTCCCATGACTTCTGCTCACTTCT
Can-miR156a	TGACAGAAGAGAGTGAGCAC	CTCACATCTCTGTCTGTCACC	CATTGGGTAAAACGTTATGGTGACAGAAGAGAGTGAGCACATATATTGTTTTCTTGGATGAATACCCATGCTTGAAACTATGCGTGCTCACATCTCTGTCTGTCACCTCATCTCTCCTTTCTTATTT
can-miR156d-m1	TGACAGAAGAGAGTGAGCAC	GCTCACCCTCTATCTGTCACC	GGTAATTTATTATACGAAGGTGACAGAAGAGAGTGAGCACACATGATGTTTTCTCACATAACGTATATAGATGTTTGAAGTTATGCGTGCTCACCCTCTATCTGTCACCTACTTTTTTTTATATATATA
can-miR156f-m1	TGACAGAAGAGAGTGAGCAC	GCTCATTTCTCTTTCTGTCAGC	ACATTAGAGAGAATCAAGGCTGACAGAAGAGAGTGAGCACACGCAGACGAATTGTATAAAGATTTATACAATTGTCATTTGCGTGTGCTCATTTCTCTTTCTGTCAGCTATCTTTATGCTTTAACTCC
can-miR156g-m1	TTGACAGAAGAGAGAGAGTAC	GCTCTCTCTGCTTCTGCCAA	ATTTGAAGTAAGAAATCCTGTTGACAGAAGAGAGAGAGTACAATCTGTCATCAGCAAAATGATTTTGCTGTTTGTTGGAATGTGCTCTCTCTGCTTCTGCCAATTGAAACTACTATCCTTTTT
Can-miR157b	TTGACAGAAGATAGAGAGCAC	CTCTCTATGCTTCGGTCATCA	AATTGGACTGGGTGACATTGTTGACAGAAGATAGAGAGCACATATGATGACATGCTGCTAAATCTGGGAGCTACAGATCGAGGACTGCAAAAAATAAAGCATCTCAATTCATTTGTGCTCTCTATGCTTCGGTCATCACCTCAGACCCATTCTTCCTT
Can-miR157c	TTGACAGAAGATAGAGAGCAC	CTCTCTATGCTTCTGTCATCA	GGAAGAATGGGTGGTAATTGTTGACAGAAGATAGAGAGCACTAATGATGATATGCTAAAATCACTTTGGGCAGCAAAAGCATCTCAATTCATTTGTGCTCTCTATGCTTCTGTCATCACCTTCACCCTCTTTCATCTT
Can-miR159a	TTTGGATTGAAGGGAGCTCTA	GAGCTCTCTGAAGTCCAAAAG	TAATTAGTGTTTTGAAGATGGAGCTCTCTGAAGTCCAAAAGAGGATCTAAGAGGGGAAATTGAGTTGTTGATCTATGGATTCCCCAGTCCTATCTATTCTTAGGTTAATTTTAGATAGGTTTATGGTTTGCATATATTAGAAGCTGGATTGACCATTCTGGGATCCTTGTTTGGATTGAAGGGAGCTCTACACTTGAAAACTCTAGTTTT
Can-miR159b	TTTGGATTGAAGGGAGCTCTA	GAGCTCTCTGAAGTCCAAAAG	ATATTAAAGTTTTGAAGGTGGAGCTCTCTGAAGTCCAAAAGAGGATCAAAGAGGAAAAATTGAGCTGCTAATCTATGGATTCCTCAGTCCTATCTATTCTCAAATTAATTTTAGATAGGTTTGTGGTTTGCATATATCAGGAGCTGCATTTACCCTTCTAAAATCCTTATTTGGATTGAAGGGAGCTCTACACTTAGATAACTCTATTTT
Can-miR159c	TTTGGATTGAAGGGAGCTCTA	GAGCTCCTTGAAGTCCAAACG	TTATTGGGGTTATGGGAGTGGAGCTCCTTGAAGTCCAAACGAAGATCTAACAGGTTAGATTGAGCTGCTTACCTATGGATTCCTCAGCCCTATCTATTTACCATGTTTTATATAGATAGGGTTGTGGGTTTGCATATGTCAGGAGCTTCATTTGTTCTTGTTGGATCACTTTTTGGATTGAAGGGAGCTCTACATTCACCTCCCCTCTCTCT
can-miR160a-m1	TGCCTGGCTCCCTGTATGCCA	GCGTATGAGGAGCCAAGCATA	ACGTTTCGTATACACGTATATGCCTGGCTCCCTGTATGCCATTTGCAAAGCTCATCGTAATATATCGATGGGCCTTGTTGAATGGCGTATGAGGAGCCAAGCATATTCCGATATCGTGTATATGA
Can-miR162a	TCGATAAACCTCTGCATCCAG	GGAGGCAGCGGTTCATCGATC	TTGGGATGGTTGGGAACTCTGGAGGCAGCGGTTCATCGATCTGTTCCCTGAATAGCTCAACATAAAGCAACAGAAATCGATCGATAAACCTCTGCATCCAGCGCTCTTAAACCAACCTAAC
Can-miR162b	TCGATAAACCTCTGCATCCAG	GGAGGCAGCGGTTGATCGATC	TTGGGATGTTTGAGAATTTTGGAGGCAGCGGTTGATCGATCTGTTCTGTGTAAAGCTATAAGCAAAATATAGCAAACTGGAATCGATCGATAAACCTCTGCATCCAGCGCCCTTAAATCAACCTAAC
Can-miR162d	TCGATAAACCTCTGCATCCAG	GGAGGCAGCGGTTGATCGATC	TTTGGATGGTTGAGAATTCTGGAGGCAGCGGTTGATCGATCAGTTCCATGTAAAGCTATAAACTAAATATAGCAAACTGGAATCGATCGATAAACCTCTGCATCCAGCGCCCTTAAACCAACCTAAC
Can-miR162f	TCGATAAACCTCTGCATCCGG	GGAGGCAGCGGTTGATCGATC	TTGGGATGGTTGAGAATTCTGGAGGCAGCGGTTGATCGATCTGTTCCCTGCAAAGCTATAAACAAAATATAGCAAGCAGGAATCGATCGATAAACCTCTGCATCCGGCGCGCTTATATCAACCTAAC
Can-miR164b	TGGAGAAGCAGGGCACGTGCA	CACGTGTTCTGCTTCCCCAAC	AATGGGTGGGTAGCTCTAGTTGGAGAAGCAGGGCACGTGCAAGTTCTTGAATTTGAAGATATGTGTATTTTTCATGCATGAATCTTGCACGTGTTCTGCTTCCCCAACCTGAGTTTCCTACCTCCTCT
Can-miR164c	TGGAGAAGCAGGGCACGTGCA	CATGTGCCTGTCTTCCCCATC	AAGGTGTGTGTTGATCAAGATGGAGAAGCAGGGCACGTGCATTACTAACTCATGAGCAAGAATTGTCGGTGCTCCGTTCGAAAAACATTCTAGGCAATTCATCTGCTATCATTGTACTGTACTTCCCAGCATAGTGGGGCATACTCGTTGAACTGTACATGTATGTGGTAAATGATGAGTTGGTTATTCATGTGCCTGTCTTCCCCATCATGACCACCCAACCTTATTA
Can-miR164d	TGGAGAAGCAGGGCACATGTT	CATGTGCCCTCGCCCTCCAGC	AGATGACGGGTTATTTAAGGTGGAGAAGCAGGGCACATGTTCGATTACTCGGGTTTCTATACTCTGAGAATTTTGCATGTGCCCTCGCCCTCCAGCTTAAACCCCCGCCAATAATG
Can-miR166a	TCGGACCAGGCTTCATTCCCC	GGAATGTTGTCTGGCTCGAGG	GGAAGTTCTCTCAGTTGAGGGGAATGTTGTCTGGCTCGAGGTCACCAATTAGATCCATAAGCCCCATTCTATGAAAAAGGGGTTATGAATCATGAGTTAGTGTTGTCGGACCAGGCTTCATTCCCCCCAATTGTTGCTTCCTCCAG
can-miR166a-m1	TCGGACCAGGCTTCATTCCCC	GGAATGTTGTCTGGCTCGAGG	ATGGAGCTTTTCTATTGCGGGGAATGTTGTCTGGCTCGAGGAATCAAAACTATTTTCTTACTTACTTTTTATAGATCTATATATTATGCATATAGATCTACAGTGTTGGATTATGTTTTTGGTGTCGTCGGACCAGGCTTCATTCCCCACAATGAATATTGCTCACTC
Can-miR166b	TCGGACCAGGCTTCATTCCCC	AGAATGTTGTCTGGTTCGCAA	AAAACAAGATTTTGTTGCGGAGAATGTTGTCTGGTTCGCAATCATTCTATAGAAAAGTTAGTGTCCACCACAGACTTATAAGATTGATCAATCAACTTAATGAGTGATTTCGGACCAGGCTTCATTCCCCCCAACTCTAAGAGTTCTTCA
Can-miR166c	TCGGACCAGGCTTCATTCCCC	GGAATGTTGTCTGGCTCGAAG	TAGTACTTCCAGCTTTGAGGGGAATGTTGTCTGGCTCGAAGTCATTATTTCTTCTCGATCATCTAGCTCGAATCCATCAAGTTGAAAATTTTGAATTTGGAGAATAGATGATCGCGATGAGATGGTGTCTTCGGACCAGGCTTCATTCCCCCCAATTTGGAAACAAAAATT
Can-miR166d	TCGGACCAGGCTTCATTCCCC	TGAATGTTGTCTGATTCGAAA	AAAGAAAACATCTGTTGAGGTGAATGTTGTCTGATTCGAAATCATTCAACAAATTATAATCAATGATGAATTATTTAATTGAATGATTTCGGACCAGGCTTCATTCCCCTCAACTCACGATTTTGTTTT
Can-miR166g	TCGGACCAGGCTTCATTCCCC	GGAATGTTGTTTGGCTCGAGG	TACCAATTTTTATTTTGAGGGGAATGTTGTTTGGCTCGAGGCCACCAATTAATTGATCCAATGTGTGAACAAGTCTTGATGGATTATTATGTGTTAGTGTCGTCGGACCAGGCTTCATTCCCCCCAAAATCTAGCTTCCTTTT
Can-miR166h	TCGGACCAGGCTTCATTCCTC	GGAATGTTGTCTGGCTCGACA	TGTGTGTGGTGAGTTTGAGGGGAATGTTGTCTGGCTCGACACAATCACTCTCTTATGTTTGTTTATCTATTCATAATCATCATGATTGATATCTTGATGACGATGAATAAACACAACAAATTTCACAAAGAGAGTGAAGGCGTCGGACCAGGCTTCATTCCTCTCAAACAATATTCCGCTGCT
Can-miR167c	TGAAGCTGCCAGCATGATCTA	TCATGCTCGGACAGCCTCACT	AACGTCTAGATGGGAACAAGTGAAGCTGCCAGCATGATCTAAACTTGGCCACTTAAATATTACTAGTACAATATATGTATGGTTGGCTAAGGTTAGGTCATGCTCGGACAGCCTCACTTCTTCCTTTCTTGATGACTC
Can-miR167d	TGAAGCTGCCAGCATGATCTA	AGATCATGTGGCAGCATCACC	GATCGTGAACCACTAGCAGTTGAAGCTGCCAGCATGATCTAAACTTTTCTATTGCTCCGGTTGAGGAAAGATCAGATCATGTGGCAGCATCACCTGTTGATGGTTTCGCGAAAT
Can-miR167e	TGAAGCTGCCAGCATGATCTA	AGATCATGTGGCAGCATCACC	CACCGTGAAGCACTAGCCGTTGAAGCTGCCAGCATGATCTAAACTTTCTTTCAGTTGCAAATATTATCTGACGAAAGATCAGATCATGTGGCAGCATCACCTGTTGATGCTGTCATGAACT
Can-miR168b	TCGCTTGGTGCAGGTCGGGAC	CCCGCCTTGCATCAACTGAAT	GCCTTGCGGCGGTCTCTCATTCGCTTGGTGCAGGTCGGGACCTACCTCGCCGGCTACTATGACGTCAGCTTCCGGTGACGATGAATACCTTTTTGTTTGCTTATGGAGGAGTTCGGGTCCCGCCTTGCATCAACTGAATAGGAAACTGCGGCGAATGAA
Can-miR169h	TAGCCAAGGATGACTTGCCTT	TGGCAAGCATCTTTGGCAACT	AAGATCCTCTCTTTGTTTAGTAGCCAAGGATGACTTGCCTTTCATCAATGCCTTGCAAAAAAGAAACTAAATTAAACCCCTTTTTTATGGTATTGAAAAATGAATGGCAAGCATCTTTGGCAACTTGACGAGCTCTTCTTTATCA
Can-miR170a	TATTGGCCTGGTTCACTCAGA	TGATTGAGCCGTGTCAATATC	ATATGAAACGGTAACTCTGATATTGGCCTGGTTCACTCAGACACCTATTTTGATTTGATTGAGCCGTGTCAATATCTCAGTTCTCTTTCACTACGC
Can-miR170b	TATTGGCCTGGTTCACTCAGA	TGATTGAGCCGTGTCAATATC	TTATGAAACAGTAACTCTGATATTGGCCTGGTTCACTCAGACACAACTATTTTGATTTGATTGAGCCGTGTCAATATCTCAGTTCTCTTTCACTACAC
Can-miR171b	TATTGGCCTGGTTCACTCAGA	TGATTGAGCCGTGCCAATATC	GCATGAAACAGTAACTTTGATATTGGCCTGGTTCACTCAGACTAAAAAATGAAACTATTTGAATGGAGTCTAGTTTCTGTTTGATCGATCTGTTTCCGTTTGATTGAGCCGTGCCAATATCTTAGTTTCTCTTTCACTATA
Can-miR171c	TGATTGAGCCGTGCCAATATC	TGTTGGAACGGCTCAATCAAA	AAATACGTATATATACGAGATATTGGTGCAGTTCAATCAGAAAATCGAATTCTTTCTGTTTAGAACTTTGTTATTTGATTGAGCCGTGCCAATATCACGTATTACACTATTTCACT
can-miR171c-m1	TGATTGAGCCGTGCCAATATC	TATTGGTGCAGTTCAATCAGA	GTATAAAGGTTGTAGAATGATGTTGGAACGGCTCAATCAAATCAAATTTCCTCCATAATATTGGGTCATTTCATTTGATTGAGCCGTGCCAATATCATTTTACTTATGTTCTTTCA
Can-miR171e	TGATTGAGCCGTGCCAATATC	TGTTGGAATGGCTCAATCTGA	CTACGCAGCTTCAAGTGTGATGTTGGAATGGCTCAATCTGATAAAAATTTCCAACATTTTTTGGTCATTTTAATTTGATTGAGCCGTGCCAATATCATATTGGCTTGCTCGTGAGT
Can-miR171f	TTGAGCCGTGCCAATATCACGT	GGGATGTTGGTGCGGTTCAAT	AAGTTGGAGGTATATTATACGGGATGTTGGTGCGGTTCAATGAGAAAGCAGTTGTCAAACAAGTTTGACCCTACTTTTTTATTGAGCCGTGCCAATATCACGTGTCACTACTCTAAAAGTTCT
Can-miR171g	TTGAGCCGCGCCAATATCACG	AGATATTGGTGCGGTTCAATG	TTTAGATGGATGAATACACGAGATATTGGTGCGGTTCAATGAGAAAGCCGTACTCGAAGAAATTTTGACTCTGCTTTTTGATTGAGCCGCGCCAATATCACGTGTTACTAAATCTTGTGAAG
Can-miR171h	GTGATATTGGTTCGGCTCACT	TGAGCCGAACCAATATCACTC	AATGGAGAAGGAGACATGGCGTGATATTGGTTCGGCTCACTACTCTCTGATTCATCAGATTAGATATGAGCCGAACCAATATCACTCTTGTATTCTTCTTCATGCGT
Can-miR171i	TTGAGCCGCGCCAATATCATT	CGATGTTGGTGAGGTTCAATC	TGACTAGTAAATTAGAGAAGCGATGTTGGTGAGGTTCAATCTGAAGACGAGTTTACATTTTATTTTCGTAAAGAACGATCTCAGATTGAGCCGCGCCAATATCATTTCCTTTTACCAATTGATTAA
Can-miR171j	TTGAGCCGCGCCAATATCACT	CGATGTTGGTGAGGTTCAATC	AACGGGGTGAAAATGGAAGAAGCGATGTTGGTGAGGTTCAATCCGAAGACGGTTTTACGATTTGTTATTCGTAAATATCGATCTCAGATTGAGCCGCGCCAATATCACTTTCTATAATTTTATTTAG
can-miR172a-m1	AGAATCTTGATGATGCTGCAT	GCAGCATCATTAAGATTCACA	TACAGTTGTGATTTGCAGCTGCAGCATCATTAAGATTCACATAAATAGAAAAAATGAAGTGTTTTTCAATTTTTTTTTCGAAAGATGAGAATCTTGATGATGCTGCATCGGCAAATTATGACTTTTTT
Can-miR172b	AGAATCTTGATGCTGCTGCAT	GCAGCATTATCAAGATTCACA	CGCAGTTGTTGCTTGCTAGTGCAGCATTATCAAGATTCACATAGAAAAAAAAAACAGAAAATGAAAACTGTTTAATATTTTTAATATATGAGAATCTTGATGCTGCTGCATTGGCAAATAATGACTAATTA
can-miR172c-m1	AGAATCTTGATGATGCTGCAT	GTAGCATCATCAAGATTCATA	CACAGTTGTTGTTTGCAGATGTAGCATCATCAAGATTCATACATGAAAATTAAGAGTCAAGGTGATATGTATAGATTTGATTTAAATGAAAAAATAGAATATATATATTACCATGNTTTTTTTTTTTGGAATGTGAGAATCTTGATGATGCTGCATCAGCAATAAACAGCTATCAG
Can-miR172d	AGAATCTTGATGATGCTGCAT	GTAGCATAATCAAGATTCACA	TACAGTCGTTGTTTGCGGATGTAGCATAATCAAGATTCACATGCAAAGGGCAAACTGGTTATATAATTGATGACAATTAGTTATGGCCATGGCTATTCGTTAGTGAGAATCTTGATGATGCTGCATCAGCAATAAACGACTATTTC
Can-miR172i	AGAATCTTGATGATGCTGCAG	GCAGCATCTTCAAGATTCACA	TTAAGTCACTTTTTGCAGGTGCAGCATCTTCAAGATTCACATATATTTATATATGTAGAGTTTCATGGTTATATGGACTCTATTAATTATTTGACGTGAGAATCTTGATGATGCTGCAGCAGCAATGAATGGCTAATTA
can-miR390b-m1	AAGCTCAGGAGGGATAGCACC	CGCTATCCATCCTGAGTTTTA	AATTGCATGGAGAATCTGTAAAGCTCAGGAGGGATAGCACCATGGATACATCTCCATCAGCTTGTACACTTGGCTTTTTTTTTTTTGCTATCTATAGCGCTATCCATCCTGAGTTTTATGGCTTCTTCGTGCTCGCTT
Can-miR393	TCCAAAGGGATCGCATTGATCC	ATCATGCGATCTCTTCGGAAT	TCTTAGTGCTAGTGGATTATTCCAAAGGGATCGCATTGATCCTGTGTGCCAAATTAACCAACTGGTTCTCATAGGATCATGCGATCTCTTCGGAATTCTCCATATTACCGGCTCTA
Can-miR394b	TTGGCATTCTGTCCACCTCC	GAGGTGGCCATAGTGCCAAAC	GTAAACAGTGTAGAGACATTTTGGCATTCTGTCCACCTCCCACCTTGCCACATGACATTAATTCTGAGAGACTGAGGGAGGTGGCCATAGTGCCAAACTAGCTCTGCAAATTTCTCCC
Can-miR395_N1	CTGAAGTGTTTGGGGGAACTC	GTTCCCTTGACCACTTCATGA	CTTTGTTATATCAAGCCCTGCTGAAGTGTTTGGGGGAACTCTCGGGTTCACTTTGAAAATTACACAAACAAGCTGAAGTGCAAGAGTACAAGCTGAGATGATGAACACAATGGTTCACATATAAATCTATCAAAATGTTACTGAGAGTTCCCTTGACCACTTCATGAGGGCTTATTTCTTTGTGTGA
Can-miR395_N2	CTGAAGTGTTTGGGGGAACTC	GTCCCCTGACCACTTCATTA	CTTTGTTATATCAAGCCCTGCTGAAGTGTTTGGGGGAACTCTCGGGTTCACTTTGAAAATTACACAAACAAGCTGAAGTGCAAGAGTACAAGCTGAGATGATGAACACAATGGTTCACATATAAATCTATCAAAATGTTACTGAGAGTCCCCTGACCACTTCATTAGGGTTTATTTCTTTGTGTGA
can-miR395a-m1	CTGAAGTGTTTGGGGGAACTC	GTTCCCTTGACCACTTCATGA	CTATCAAGGTGTTCCTGAGAGTTCCCTTGACCACTTCATGAGGGATTACTTCGTTGTTTGAAGCCCTACTGAAGTGTTTGGGGGAACTCCTGGGTTCACTTTGAAAATT
can-miR395b-m1	CTGAAGTGTTTGGGGGAACTC	GTTCCCTTGACCACTTCATCA	CTTCGTTGTTTGAAGCCCTGCTGAAGTGTTTGGGGGAACTCTTGGGTTCACTTTGAAAATTATCCAAATAGGTAGCAATGCAAGAGTACTAGCGGGAGATGTTAAATACAATGGTTCACATATAATTTCTCAAGGTGTTCGCTGGAGTTCCCTTGACCACTTCATCAAGGCTTATTTCATTATTTGA
Can-miR395f	CTGAAGTGTTTGGGGGAACTC	GTTCCCTTGACCACTTCATGA	CTATCAAGGTATTCCCTGGAGTTCCCTTGACCACTTCATGAGGGCTTACTTCATTGTTTGAAGCCCTTCTGAAGTGTTTGGGGGAACTCCAGTGCTCACTTTCAAAATA
can-miR395i-m1	CTGAAGTGTTTGGGGGAACTC	GTTCCCTTGACCACTTCATGA	CTATCAAGGCGTTCCTGAGAGTTCCCTTGACCACTTCATGAGGGATTACTTTGTTATATCAAGCCCTGCTGAAGTGTTTGGGGGAACTCTCGGGTTCACTTTGAAAATT
Can-miR395k	CTGAAGTGTTTGGGGGAACTC	GTTCCCTTGACCACTTCATCA	CTATCAAGGTGTTCCTGAGAGTTCCCTTGACCACTTCATGAGGGCTTACTTCGTTGTTTGAAGCCCTGCTGAAGTGTTTGGGGGAACTCTTGGGTTCACTTTGAAAATT
can-miR395k-m1	CTGAAGTGTTTGGGGGAACTC	GTTCCCTTGACCACTTCATGA	CTTCGTTGTTTGAAGCCCTGCTGAAGTGTTTGGGGGAACTCTTGGGTTCACTTTGAAAATTATCCAAATAGGTAGCAATGCAAGAGTACTAGCGGGAGATGTTAAATACAATGGTTCACATATAATTTCTCAAGGTGTTCGCTGGAGTTCCCTTGACCACTTCATCAAGGCTTATTTCATTATTTGA
Can-miR395m	CTGAAGTGTTTGGGGGAACTC	GTTCCCTCGACCACTTCATCA	ATATCAAGGTGCTCCGTGGAGTTCCCTCGACCACTTCATCAAGGCTTATTTCATTGTTTGATGCCTTGCTGAAGTGTTTGGGGGAACTCTCGGGTTAACTTTGAACATT
Can-miR395n	CTGAAGTGTTTGGGGGAACTC	GTTCCCTTGACTACTTCACGA	CTTTCAAGGTGTTCCCATGAGTTCCCTTGACTACTTCACGAGGTCTTACTTCATTGTTTGAAGTTTTGCTGAAGTGTTTGGGGGAACTCCCTGATTCACTTCGACAAAT
Can-miR395o	CTGAAGTGTTTGGGGGAACTC	GTTCCCTTGACCACTTCATGA	CTATCAAGGTGTTCCTGAGAGTTCCCTTGACCACTTCATGAGGGCTTACTTCGTTGTTTGAAGCCCTGCTGAAGTGTTTGGGGGAACTCCTGGTTTCACTTTGAAAATT
Can-miR395p	CTGAAGTGTTTGGGGGAACTC	GTTCCCTTGACTACTTCATGA	CTATCAAGGTATGCCTGAGAGTTCCCTTGACTACTTCATGAGGGCTTACTTCGTCGTTTGAAGTCCTGCTGAAGTGTTTGGGGGAACTCCTGAGTTCACTTTGAAAATT
Can-miR395q	CTGAAGTGTTTGGGGGAACTC	GTTCCCTTGACCACTTCATGA	CTATCAAGGTATTCCCAGGAGTTCCCTTGACCACTTCATGAGGGCTTACTTCATTTCGCCCTGCTGAAGTGTTTGGGGGAACTCCGGGGTTCACTTTGAAAATA
Can-miR396a	TTCCACAGCTTTCTTGAACTG	GTTCAATAAAGCTGTGGGAAG	AAAAATGGCCCTTTTTGTATTTTTCCACAGCTTTCTTGAACTGCATCTAATTACGATTTTCACTAATGAGGAAATTAATTCATATCGTTGCGGTTCAATAAAGCTGTGGGAAGATATAGATAGGGTCAAAG
Can-miR396b	TTCCACAGCTTTCTTGAACTT	GTCCAAGAAAGCTGTGGGAAA	ACAAAGTCCAAGTCATGCTTTTCCACAGCTTTCTTGAACTTCTTGCTGCTGAATTTTTCATCTCTAAATTGGCAAATTTTGAGATGAGATATGAAGCTATGAAAGTCCAAGAAAGCTGTGGGAAAAGATGACAAGCTTTGGACTT
can-miR396d-m1	TTCCACAGCTTTCTTGAACTA	GTTCAAGAAAGTTGTGGGAAA	TATAAAGTCCTATCATTCTTTTCCACAGCTTTCTTGAACTATTTTATGCTGGATTTTCATCTTTGGTAATTATTGGGTTACTACCAGAAAATCGTTAATTTATGACAGACGTCTGGATAGAATTTAGCTCGCGCTTGTCACTAACGAGCCAAATTCTGATGGATTTATTTGGAAATTAGCGATTTTCTGATAATGCGATGAGATTAAGCTATGAAAGTTCAAGAAAGTTGTGGGAAAACATGGTGAATTTAGGACTT
Can-miR397	TCATTGAGTGCAGCGTTGATG	TCTACGCTGCACTCAATCATG	TTGCAGAGTGCTTAGAAACATCATTGAGTGCAGCGTTGATGACATATTTGAGAATTCCCCTTTCTCGGTTTTTTTCATCTACGCTGCACTCAATCATGTTTTTAATTCTCTGAAGGAA
Can-miR398b	TGTGTTCTCAGGTCGCCCCTG	GGGGCAATCTGAGATCACATG	ATTGGTGGAAATGTTCAATAGGGGCAATCTGAGATCACATGTTTGGTTTGATTCCTCGAATCTCGCGCATAGTGAAAGCGTGTATCTCAACATGTGTTCTCAGGTCGCCCCTGTCGAATTATTTTTCACCCAA
Can-miR403	TTAGATTCACGCACAAACTCG	CGTTTGTGCGTGAATCTGACA	TGAGGAAGAGGCATATTTCACGTTTGTGCGTGAATCTGACAACCCTTCTCATCATCATAATGATGATTGATGGGTGTGTGTCTGTTAGATTCACGCACAAACTCGTAATATGTTTTTTCCAATCT
Can-miR408a	ACGGGGACGAGGCAGAGCATG	TGCACTGCCTCTTCCCTGGCT	ATATGGTGTGGAATGGATAGACGGGGACGAGGCAGAGCATGAGATGTGCAATTTTGTGAATTGCCCATTCCATGCACTGCCTCTTCCCTGGCTCTCCTCCCCTGATCGTCAGC
Can-miR477a	CCTCTCCCTCAAGGGCTTCTT	AAGCTCTGGCAGGGAGAGCCA	GTTCAGGGCGCTTAGTGTTGCCTCTCCCTCAAGGGCTTCTTTCCTTCATGTTTAAATTTAGAAAGCATACTGGGAAAGAAGCTCTGGCAGGGAGAGCCAACAAAATGCGTCTTGTCTTG
Can-miR477b	ACTCTCCCTCAAAGGCTTCTG	AGGTCTTTCGAGTGAGAGTGG	TCACAGGGCAGTCTTTTTTCACTCTCCCTCAAAGGCTTCTGGCTTAAAAATGTCTTACACTTCGGGGTTTGAGCTAATGCCAGAGGTCTTTCGAGTGAGAGTGGACAAATTCTGCTGTGATATA
can-miR482b-m1	TCTTGCCTACACCGCCCATGCC	CGTGAGTGGTGTGGTAAGATA	GATTATTTGGAAGCTTTTGGCGTGAGTGGTGTGGTAAGATATATCATATCATACTCTATTTATCACTGTGCTGCTCGGACGTTCAATAATGTTAATAATTCTCCGACACAGTGAGTCCGTGCAACTTAGATGGAATTATGATATGAAATCTTGCCTACACCGCCCATGCCTGTGGCTTCCAATTATTTCT
Can-miR482c	TTTCCAATTCCACCCATTCCTA	GGAATTGGTGGGTTGGAAAGC	GAATTTATCGAAAATCTATGGGAATTGGTGGGTTGGAAAGCTTTTTATGTCATGGCATGGAATATATGAAAACTTTCCAATTCCACCCATTCCTATGGGTTCTCGTTATTCTCTC
can-miR5300-m1	TTCCCAGTCCAGGCATTCCAAC	TGGTATGCTTTGGTTGGGAAAG	AGGTTGACCAAAATTCGTCTTTCCCAGTCCAGGCATTCCAACAGTTGATAACATCTAGATCTGTCAATTCGTTGTATTTTTTGTCTTTTTTTTCACATGAAATCTTCGAAACCTACTAAAAAATGGTGGGTTTTGGTGATGTGATGCCTAAAATGGGATTGACGAACGACTAATCAAGGTATTGTCAAATCTGGAGGTTATGGTAGGCTGGTGGTATGCTTTGGTTGGGAAAGATGACTTAGGTCAAAAAATA
Can-miR6027b	TGAATCCTTCGGCTATCCATAA	ATGGGTAGCGAAGGATTAACG	TTCCTAATTTTTACATGGTTATGGGTAGCGAAGGATTAACGTGAAACAGGTAAGTGATAATACAGAATTCATTGAGGAGAAAAGGGTCCAAAGGGTTGATTGTTATGAAGAAATGAAGAGAACATTTAACGTTTCTCGTGAATCCTTCGGCTATCCATAACCATGTTAAATTTTGGGACT
Can-miR827a	TTAGATGAACATCAACAAACA	TTTGTTGATGGTCATCTATTC	TTTATGTAGTTATGAATTTGTTTGTTGATGGTCATCTATTCATCATTGGGCATATTTTTTTGCAACCATTAATATGCTGTGGTAATTAGATGAACATCAACAAACATCTTCATCACTTCATGTTAT
can-miRC13.1-m1	TGTAGTTGTAGCCATTCTATT	TAGAGTGGCCACAACTAGATG	ATGAAGGCAACTCAAATACATGTAGTTGTAGCCATTCTATTAGTAACAGTCACCTTTGCAACTGTTTCCCTTGCCAAGAGGTATCGATCTCGATTGCTCTAATAAAGGGATGATGATTCTATTAAGTGAAAACAGCACTTTGTGCAAATGCATAAGTGTGTTTCTCGATAGTATTGCCATATATCCCCTTATTAATTAGGATAGTTGTCAAAACCTCCTGGCAATGTGAAACCAGCTGGAAAGGTGACTATTGTATCTAGTAGAGTGGCCACAACTAGATGCGTTTGATCTGCTGAAAAAA
can-miRC13.2-m1	TGTAGTTGTAGCCATTCTATT	TAGAGTGGCCACAACTAGATG	ATGAAGGCAACTCAAATACATGTAGTTGTAGCCATTCTATTAGTAACAGTCACCTTTGCAACTGTTTCCCTTGCCAAGAGGTATCGATCTCGATTGCTCTAATAAAGGGATGATGATTCTATTAAGTGAAAACAGCACTTTGTGCAAATGCATAAGTGTGTTTCTCGATAGTATTGCCATATATCCCCTTATTAATTAGGATAGTTGTCAAAACCTCCTGGCAATGTGAAACCAGCTGGAAAGGTGACTATTGTATCTAGTAGAGTGGCCACAACTAGATGCGTTTGATCTGCTGAAAAAA
Can-miRN19_N2	TTGCAAACACACCTGAACCGT	GATTTAGGTTTGTATGCAAAC	TAGCCTTTGTATGTCAAAGTTTGCAAACACACCTGAACCGTAAAATATTTTTTAAAATATTTATATCGATTTAGGTTTGTATGCAAACTATGATATATTTCAAAGGAT
Can-miRN19a	TTGCAAACACACCTGAATCGT	GATTCAGGTTTGTATGCAAAC	TAGCCTTTGTATGTCAAAGTTTGCAAACACACCTGAATCGTAAAATATTTTTTAAATATTTTTATCGATTCAGGTTTGTATGCAAACTATGATATATTTCAAAGGAT
Can-miRN19b	TTGCAAACACACCTGAATCGT	GATTCAGGTTTGTATGCAAAC	TAGCCTTTGTATGTCAAAGTTTGCAAACACACCTGAATCGTAAAGTATTTTTTAAAATATTTTTATCGATTCAGGTTTGTATGCAAACTATGATATATTTCAAAGGAT
Can-miRN19c	TTGCAAACACACCTGAATCGT	GATTCAGGTTTGTATGCAAAC	TTATAGCCTTTATATGTCGAAGCTTGCAAACACACCTGAATCGTAAACTATTTTTTAAAATATTTTTATCGATTCAGGTTTGTATGCAAACTATGATATATTCAAAGG
Can-miRN441	TGATAGCCAAGGATGACTGGT	CGGTCATCTGCGGTTATCAAA	CGAAGATAAATAGCCTGCTTTGATAGCCAAGGATGACTGGTTAAATACCCATTCAGGAGTTTAGATATAATGTGCAGATATATAATGCAGCATTTCCCCAAGCTCCTATATGGTTTTTTGCCGGTCATCTGCGGTTATCAAAAGAGGCTATTTTTCGTCATG
Can-miRN448	CAAGTCCTTCAGCAATCCATA	TGGGTTGCTGAAGGATTAATG	CTCTTCATTTTGCATGGTTGTGGGTTGCTGAAGGATTAATGTGAAACAAAGAGATGATATTAGAAGAATCTTTAGAATTGCTATGCAGAAGAGGAGGTGGCCCACCGCTCTTTTTCGAGTATGTGGTGTTTGTGATCCTTTTATACAGTTGTTGGATAAACTGACGGAAGAGAACGTTTTGTGTTTCACACAAGTCCTTCAGCAATCCATAACCATGTTAATGTTGGGACT
Can-miRN462_N1	TGAGAGTTCGAGCAACATAGG	TATGTTGCTCGGACTCTTCTA	GATAGATCTGAGCCTCGATCTATGTTGCTCGGACTCTTCTAGAATGTTGATGGGTGCACATAGAATCCTCCAAGAGTAGTTCATTTTTGGACCATTCGACACGAGTGGGGCAACGTTTTTGAGAGTTCGAGCAACATAGGCCACGATTTGCTAAGGGTCT
Can-miRN462_N2	CATGTTGCTCGGACTCTACAAG	TGAGAGTTCGAGCAACATAGG	ATCTGTAAGTATTACAGATCCATGTTGCTCGGACTCTACAAGAATGTCGACGGCTGTGAATCGTATCCTCGAAAAATAGTTCATTTTTGGAGGATTCGACACGAGTGAGGCAACATTTTTTGAGAGTTCGAGCAACATAGGCGTCAATGATTATTTGTTTA
Can-miRN474a	TTTGATGCTCTTTGTTTGACA	TGTCAAATGGAGTATCAGTGA	TATAACCGGTCTCCTAATCCTCTTTGATGCTCTTTGTTTGACACCAAACCGCACCACCAGTGGTGGTGGTGGTGGTGGTGTTTGTTGTCAAATGGAGTATCAGTGAAGATGACGGAGTCCGATT
Can-miRN474b	TTTGATGCTCTTTGTTTGACA	TGTCAAACGGAGTATCAGTGA	TATAACCGGTCTCCTAATCCTCTTTGATGCTCTTTGTTTGACACCAAACCATACCACCAGTGGTGGTGGTAGTGGTGGTGGTTGTCAAACGGAGTATCAGTGACGATGACGGAGTCCGATT
Can-miRN474c	TTTGATGCTCTTTGTTTGACA	TGTCAAACGGAGTATCAGTGA	TAACCGGTCTCCTAATCCTCTTTGATGCTCTTTGTTTGACACCAAACCGCACCACCAGTGGTGGTGGTGGTGTTTGTTGTCAAACGGAGTATCAGTGAAGATGACGGAGTCCGATTTA
Can-miRN482	TACTTTGGGTATTCATATGCT	CATATGTGTTTTCAAAGTATG	TATATCCCTGAACTCTGTCATACTTTGGGTATTCATATGCTTCTAATGTTAATGAAATATGCCTCCACATTAACGGTAGTGGCATATGTGTTTTCAAAGTATGATGGAGGGTATATACGTATG
Can-miRN484	TTATCGTATTTCTGTGGCATG	TGCCACAGAAATACGATAAAA	CTATGATCTCCTGGATTATTTTTTATCGTATTTCTGTGGCATGTATTTATCAGACTGAAAGTTGTTCAGCTAAGTAAATATATGCCACAGAAATACGATAAAAAATAATCTAATGGGGTCA
Can-miRN492	TGCACGCAAGATGGTCCGGAC	TTTGGGCCAACTTATGTGCATC	AAATGTGGAGTTAGTTGAGGTGCACGCAAGATGGTCCGGACACCATGGTTATCAATAAAAGAAGAAAGTGAAAGCTGGTGAATGATGTAGAAGAGGACAAGTGCAAATGGCAATAAGATATCAACCCACATTTTTTGATGATACTGGTGTTTGGGCCAACTTATGTGCATCTCGACTATTCCTTAGGGTAC
miR166g-Known	TCGGACCAGGCTTCATTCCCC	TGAATGTTGTCTGGTTCGAGA	CATATGTAATATTGTTGAGGTGAATGTTGTCTGGTTCGAGATCTTTCATTAGAAGGCAACATGAATGAAAAATACTATAGAAGGTAGAGAATTTTACATATATATATATCGAATGATTTCGGACCAGGCTTCATTCCCCTCAACTACAACAAGTATGTG
miR169a-Known	TAGCCAAGGATGACTTGCCT	AGGCGTCGTCTGAGGCTAGTC	AGATAAAGTGCCTACTCTGATAGCCAAGGATGACTTGCCTAAAACCCTTTATGCAGGGTTTTTAATTAAACTTTGGTTACTAAAGTTTTATATATATACTATGTATTGATTATATCCTACAAATGGGATTGTAGGCGTCGTCTGAGGCTAGTCTGAGAGGCACTTATCTTTCA
miR395a-Known	CTGAAGTGTTTGGGGGAACTC	GTTCCCTTGAACACTTCATGA	CTATCAAGGCGTTCCTGAGAGTTCCCTTGAACACTTCATGAGGGATTACTTTGTTATATCAAGCCCTGCTGAAGTGTTTGGGGGAACTCTCGGGTTCACTTTGAAAATT
miR395e-Probable	CTGAAGTGTTTGGGGGAACTC	GTTCCCTTGACCACTTCATGA	CTATCAACGTGTTCCCAGGAGTTCCCTTGACCACTTCATGAGGGCTTACTTCGTTTTATGAAGTCCTGCTGAAGTGTTTGGGGGAACTCTGGGGCTCACTTTGAAAATA
miR395i-Probable	CTGAAGTGTTTGGGGGAACTC	GTTCCCTTGACCACTTCATGA	CTATCAAGGTGTGCCTGAGAGTTCCCTTGACCACTTCATGAGGGCTTACTTCGTCGTTTGAAGTCCTGCTGAAGTGTTTGGGGGAACTCCCGGGTTCACTTTGAAAACT
miR395i-Probable_1	CTGAAGTGTTTGGGGGAACTC	GTTCCCTTGACCACTTCATGA	CTATCAAGGTGTGCCTGAGAGTTCCCTTGACCACTTCATGAGGGCTTACTTCGTCGTTTGAAGTCCTGCTGAAGTGTTTGGGGGAACTCCCGGGTTCACTTTGAAAACT
miR395i-Probable_2	CTGAAGTGTTTGGGGGAACTC	GTTCCCTTGACCACTTCATGA	CTATCAAGGTGTGCCTGAGAGTTCCCTTGACCACTTCATGAGGGCTTACTTCGTCGTTTGAAGTCCTGCTGAAGTGTTTGGGGGAACTCCCGGGTTCACTTTGAAAATT
miR395l-Probable	CTGAAGTGTTTGGGGGAACTC	GTTCCCGTGAACACTTCATGA	CTATCAAGATGTTCCTAAGAGTTCCCGTGAACACTTCATGAGGGATAATTTCATTGTTTGAAGCCCTTTTGAAATGTTTGGGAACCCCGAGTTCACTTCGAAAATTACACAAACTAGTAGAAGTAGAAGAATACTAACTAGAGAAGGTGAATGCAATGATTCGTGTCTAAATCTATCAAGGTATGCCTGAGAGTTCCCTTGACTACTTCATGAGGGCTTACTTCGTCGTTTGAAGTCCTGCTGAAGTGTTTGGGGGAACTCCTGAGTTCACTTTGAAAATT
miR399a-Known	GTGTAATTCTCCCTTGGCAAA	TGCCAAAGGAGAATTGCCCTG	ATGGGGAGTGAGAAATAACAGTGTAATTCTCCCTTGGCAAATGAATACATGTGCAAACCATATATATTTTGGATGACATTATATTATCTTTGCCAAAGGAGAATTGCCCTGTCATTCTTCACTTCAGTCAG
miR399b-Known	GTGTAATTCTCCCTTGGCAAA	TGCCAAAGGAGAATTGCCCTG	ATGGGGAGTGAGAAATAACAGTGTAATTCTCCCTTGGCAAATGAATACATGTGCAAACCGTATATATTTTGGATGACATTATATTATCTTTGCCAAAGGAGAATTGCCCTGTCATTCTTCTCTTCAGTCAG
miR399c-Known	GTGTAATTCTCCCTTGGCAAA	TGCCAAAGGAGAATTGCCCTG	ATGGGGAGTGAGAAATAACAGTGTAATTCTCCCTTGGCAAATGAATATATGTGCAAATCATATATATTTTGGATGACATTATATTATCTTTGCCAAAGGAGAATTGCCCTGTCATTCTTCTCTTCAGTCAG
miR399d-Known	GTGTAATTCTCCCTTGGCAAA	TGCCAAAGGAGAATTGCCCTG	ATGGGGAGTGAGAAATAACAGTGTAATTCTCCCTTGGCAAATGAATATATGTGCAAACCATATATATTTTGGATGACATTATATTATCTTTGCCAAAGGAGAATTGCCCTGTCATTCTTCTCTTCAGTCAG
miR399d-Known_1	GTGTAATTCTCCCTTGGCAAA	TGCCAAAGGAGAATTGCCCTG	ATGGGGAGTGAGAAATAACAGTGTAATTCTCCCTTGGCAAATGAATATATGTGCAAACCATATATATTTTGGATGACATTATATTATCTTTGCCAAAGGAGAATTGCCCTGTCATTCTTCTCTTCAGTCAG
miR6024-Probable	TTTTAGCAAGAGTTGTTTTCCC	GGAGACAACACTTGCTAAAATA	ATCTCGGAAATTGGGGAAGTGGAGACAACACTTGCTAAAATAACTTTGGTATAGTGTATTTTCAATAATACTAGTAGCTGTATAAGCTTTGGAGTTATTTTAGCAAGAGTTGTTTTCCCCCTTCTCTACTCCGTTCGTA
miR6026-Known	TTCTTGGCTAGAGTTGTGTTGC	AACGCAACTATAGCCAAGAGAA	ATTGACCACTCGGATTTGGTAACGCAACTATAGCCAAGAGAATGTTCATTAAAAGTGCATGCTTTCTACTTTATTGTTTGAGCATTGTGTTGGTTTCTCAAGCACATGGGAAGAGGAATTTGTCGATTGAAAATTTCGATTTAGCGAACAAAAAGAAGTTGGTCAATGGTCTCAGGTCATTGAGTTAAATAGCTTCTCTTTTACAGACAAATTTCTTTTCCATGTACTTGTGAAATGCAGCACCATGCTCAAACGCCATGAGTGAAATGTTTGCATTTGTAATTATATATATTTTCTTGGCTAGAGTTGTGTTGCCAAGTTGAGTGTTCAATTGA
miRN11-Novel	TCTAGCTGTAGTCATTCTATT	CAGAGTGGCCACAACTAGATG	ATGAAGGCAACTCAAATACATCTAGCTGTAGTCATTCTATTAGTGACAGTCATCTTTGCAACTGGTTCCCCTTGCCAAGAGGTATCGATACCGATAGCTCTAATAAAGGGATGGCGATTCTATTAAGCGAAAACAGCATTCCGTGCAAATGCACAAAGTGCGTTTCTCGTTAGAATCGCCATATATCCCCTTATTAATTAGGATCATTGTCAAAAATCTCCTGGCAATGTGAAACCAGCTGGAAAGGTGACTATTGTATCTAGCAGAGTGGCCACAACTAGATGCGTTTGATCCGCTGAAAAAA
miRN22-Novel	ATCCAATACATCGTCCACAGC	AGTGGACTATGTATTGGATTA	TACGAAATATATTATGGATAATCCAATACATCGTCCACAGCAATAGCCCATCAGAGTAGCTTTCCAAAAATCCATCAGTGGCACAACCTTACGAAACTGGGAATCCACGTAATCCATCATTACCGTTACATGAATTGCTCTCAAAGGTATGAAGTTGACGTCCTTGAGGGATGCATCCTCGGAGATGATTGTGGGAGAGATTTGAGAATGAGAGAGACGTAAGAGAAGCAAGTTGTTGTGGTATCTTTCTTGACACCTGGTTAAACGAATTATTGCAGTGGACTATGTATTGGATTATCCATACTATATTTCAACTG
miRN25-Novel	TAAATAGTCGGTGATAGTTCA	AACTATCGCCGACTATTTGTA	GTGTGTGAGTTTCTTAGCTGAACTATCGCCGACTATTTGTAAAAATACATGTCAACTATTTAATTGTTCAGTTCAACTATGAAACTCAAATAATTAATAGTTGAGGTGTGTTTTGATAAATAGTCGGTGATAGTTCAGGTGTGGAACTCGGTCGCTC
miRN27-Novel	TTAGAGTGGCCACAACTAGATG	TCTAGTTGTAGCCATTCTATT	ACGAAGGCAACTCAAATACATCTAGTTGTAGCCATTCTATTAGTGACAATCACCTTCGCAACTGGTTTCACATGGCCAAGAGATATCAATTCCGCTAGCTCTAATAAAGTAATGTGACACTAGCTGAAAAGGTGACTACTGTAACTATTAGAGTGGCCACAACTAGATGCATTTGATCTGCTGAGAAAA
miRN37-Novel	TCGATGGATAGAAATTGAGCTA	GCTCAATTTCGTTCGGTCGGTA	CAAAGCTACCGCAGCTGATGTCGATGGATAGAAATTGAGCTAAGTTAGTCATTATTAAGGCTTTAATAATGTCAAATTTAGCTCAATTTCGTTCGGTCGGTATTGGCGGTGGCGTTGGTGGC
miRN3b-Novel	TAGAGTGGCCACAACTAGATG	TCTAGTTGTAGCCCTTCTATT	ATGAAGGCAACTCAAATACATCTAGTTGTAGCCCTTCTATTAGTGAAAGTCACCTTCGCAACTGGTTTCACATTGCCACAGGGTATCAATCCTATAGCCCTAATAAAGGGATGACAATTCTACTAAGAAAAAACAACATTCCGTGCAAATGCAAGAAGTGTGATTCTTGTTAGAATCATCAGATATCTCTTTAGTAATTAGGATTGCTGTCAAAACCTCCTGGCAATGTGAAACCAGCTGCAAACGTGACTACCGTAACTAGTAGAGTGGCCACAACTAGATGCATTTGATCTGTTGGAGAAA
miRN8-Novel	CTAAGCAACGCTATGTCGAGT	TCGACATAGCGTTACTTAGGC	GGTTAATGTGCTCCCACGACTCGACATAGCGTTACTTAGGCTGGATAGAAGCGATTGAATGAACCGTAGATACACGTAATGTTTGTTTTTGTTGGGGATGAATTATTTGTTCTTGGAAGTTGCTATCCAAAATCGTATCAACAAGGAGTTATTTGTGGAGTTGGGAGGTTCATTGATTCGCGGTCTCTTTCAAACAACGGTGGGTACAATTTCATCCCAAGGGTGCATCACTTTTATCTTGCCTAAGCAACGCTATGTCGAGTCGTGCAGTTCTTTAACAACA
miRN9-Novel	TTAAAAATACTCATGGACAGA	TCCATGTGAATTTTTAACTTC	CCGTTGTTTCTCCAATTTTGTCCATGTGAATTTTTAACTTCAAAATATTTGACGCTATTTATTGTGCTTATTCACAATTTGGTTAGTGTATTTGGCTGTTTTGAGGTTAAAAATACTCATGGACAGAGCTGTGAAAACAATGGGATC

## Sheet: S4
Table S4 Gene ontology (GO) enrichment analysis of targets that were predicted from up-regulated miRNAs in CaCV-infected plants grown at high temperature compared to CaCV-infected plants grown at ambient temperature
HV vs AV
The enrichment analysis of targets that were predicted from up-regulated miRNAs in HV vs AV comparison
Following data shows the enriched GO terms and their associated targets and miRNAs
miRNA_Acc.	Target_ID	Enriched_GO_terms	Descriptions
Can-miR408a-5p	CAN.G247.5
Can-miR408a-5p	CAN.G156.4	GO:0070011,GO:0008233	peptidase activity, acting on L-amino acid peptides,peptidase activity
Can-miR408a-5p	CAN.G853.12
Can-miR408a-5p	CAN.G206.195	GO:0044248,GO:1901575,GO:0009056	cellular catabolic process,organic substance catabolic process,catabolic process
Can-miR408a-3p	CAN.G203.19	GO:0009698,GO:0009808,GO:0046274,GO:0046271,GO:1901361,GO:0044712,GO:0019439,GO:0044248,GO:1901575,GO:0009056,GO:0055114,GO:0019748,GO:0052716,GO:0016682,GO:0016679,GO:0005507	phenylpropanoid metabolic process,lignin metabolic process,lignin catabolic process,phenylpropanoid catabolic process,organic cyclic compound catabolic process,single-organism catabolic process,aromatic compound catabolic process,cellular catabolic process,organic substance catabolic process,catabolic process,oxidation-reduction process,secondary metabolic process,hydroquinone:oxygen oxidoreducta…
Can-miR408a-3p	CAN.G203.17	GO:0009698,GO:0009808,GO:0046274,GO:0046271,GO:1901361,GO:0044712,GO:0019439,GO:0044248,GO:1901575,GO:0009056,GO:0055114,GO:0019748,GO:0052716,GO:0016682,GO:0016679,GO:0005507	phenylpropanoid metabolic process,lignin metabolic process,lignin catabolic process,phenylpropanoid catabolic process,organic cyclic compound catabolic process,single-organism catabolic process,aromatic compound catabolic process,cellular catabolic process,organic substance catabolic process,catabolic process,oxidation-reduction process,secondary metabolic process,hydroquinone:oxygen oxidoreducta…
Can-miR408a-3p	CAN.G358.68
Can-miR408a-3p	CAN.G1061.9	GO:0044248,GO:1901575,GO:0009056	cellular catabolic process,organic substance catabolic process,catabolic process
Can-miR398b-3p	CAN.G48.20
Can-miR398b-3p	CAN.G197.1
Can-miR397-5p	CAN.G351.2	GO:0009698,GO:0009808,GO:0046274,GO:0046271,GO:1901361,GO:0044712,GO:0019439,GO:0044248,GO:1901575,GO:0009056,GO:0055114,GO:0019748,GO:0052716,GO:0016682,GO:0016679,GO:0005507	phenylpropanoid metabolic process,lignin metabolic process,lignin catabolic process,phenylpropanoid catabolic process,organic cyclic compound catabolic process,single-organism catabolic process,aromatic compound catabolic process,cellular catabolic process,organic substance catabolic process,catabolic process,oxidation-reduction process,secondary metabolic process,hydroquinone:oxygen oxidoreducta…
Can-miR397-5p	CAN.G394.71	GO:0009698,GO:0009808,GO:0046274,GO:0046271,GO:1901361,GO:0044712,GO:0019439,GO:0044248,GO:1901575,GO:0009056,GO:0055114,GO:0019748,GO:0052716,GO:0016682,GO:0016679,GO:0005507	phenylpropanoid metabolic process,lignin metabolic process,lignin catabolic process,phenylpropanoid catabolic process,organic cyclic compound catabolic process,single-organism catabolic process,aromatic compound catabolic process,cellular catabolic process,organic substance catabolic process,catabolic process,oxidation-reduction process,secondary metabolic process,hydroquinone:oxygen oxidoreducta…
Can-miR397-5p	CAN.G229.5	GO:0055114	oxidation-reduction process
Can-miR397-5p	CAN.G1297.5	GO:0009698,GO:0009808,GO:0046274,GO:0046271,GO:1901361,GO:0044712,GO:0019439,GO:0044248,GO:1901575,GO:0009056,GO:0055114,GO:0019748,GO:0052716,GO:0016682,GO:0016679,GO:0005507	phenylpropanoid metabolic process,lignin metabolic process,lignin catabolic process,phenylpropanoid catabolic process,organic cyclic compound catabolic process,single-organism catabolic process,aromatic compound catabolic process,cellular catabolic process,organic substance catabolic process,catabolic process,oxidation-reduction process,secondary metabolic process,hydroquinone:oxygen oxidoreducta…
Can-miR397-5p	CAN.G355.8	GO:0009698,GO:0009808,GO:0046274,GO:0046271,GO:1901361,GO:0044712,GO:0019439,GO:0044248,GO:1901575,GO:0009056,GO:0055114,GO:0019748,GO:0052716,GO:0016682,GO:0016679,GO:0005507	phenylpropanoid metabolic process,lignin metabolic process,lignin catabolic process,phenylpropanoid catabolic process,organic cyclic compound catabolic process,single-organism catabolic process,aromatic compound catabolic process,cellular catabolic process,organic substance catabolic process,catabolic process,oxidation-reduction process,secondary metabolic process,hydroquinone:oxygen oxidoreducta…
Can-miR397-5p	CAN.G597.8	GO:0009698,GO:0009808,GO:0046274,GO:0046271,GO:1901361,GO:0044712,GO:0019439,GO:0044248,GO:1901575,GO:0009056,GO:0055114,GO:0019748,GO:0052716,GO:0016682,GO:0016679,GO:0005507	phenylpropanoid metabolic process,lignin metabolic process,lignin catabolic process,phenylpropanoid catabolic process,organic cyclic compound catabolic process,single-organism catabolic process,aromatic compound catabolic process,cellular catabolic process,organic substance catabolic process,catabolic process,oxidation-reduction process,secondary metabolic process,hydroquinone:oxygen oxidoreducta…
Can-miR397-5p	CAN.G394.105	GO:0009698,GO:0009808,GO:0046274,GO:0046271,GO:1901361,GO:0044712,GO:0019439,GO:0044248,GO:1901575,GO:0009056,GO:0055114,GO:0019748,GO:0052716,GO:0016682,GO:0016679,GO:0005507	phenylpropanoid metabolic process,lignin metabolic process,lignin catabolic process,phenylpropanoid catabolic process,organic cyclic compound catabolic process,single-organism catabolic process,aromatic compound catabolic process,cellular catabolic process,organic substance catabolic process,catabolic process,oxidation-reduction process,secondary metabolic process,hydroquinone:oxygen oxidoreducta…
Can-miR397-5p	CAN.G358.67	GO:0009698,GO:0009808,GO:0046274,GO:0046271,GO:1901361,GO:0044712,GO:0019439,GO:0044248,GO:1901575,GO:0009056,GO:0055114,GO:0019748,GO:0052716,GO:0016682,GO:0016679,GO:0005507	phenylpropanoid metabolic process,lignin metabolic process,lignin catabolic process,phenylpropanoid catabolic process,organic cyclic compound catabolic process,single-organism catabolic process,aromatic compound catabolic process,cellular catabolic process,organic substance catabolic process,catabolic process,oxidation-reduction process,secondary metabolic process,hydroquinone:oxygen oxidoreducta…
Can-miR397-5p	CAN.G358.66	GO:0009698,GO:0009808,GO:0046274,GO:0046271,GO:1901361,GO:0044712,GO:0019439,GO:0044248,GO:1901575,GO:0009056,GO:0055114,GO:0019748,GO:0052716,GO:0016682,GO:0016679,GO:0005507	phenylpropanoid metabolic process,lignin metabolic process,lignin catabolic process,phenylpropanoid catabolic process,organic cyclic compound catabolic process,single-organism catabolic process,aromatic compound catabolic process,cellular catabolic process,organic substance catabolic process,catabolic process,oxidation-reduction process,secondary metabolic process,hydroquinone:oxygen oxidoreducta…
Can-miR397-5p	CAN.G686.5	GO:0055114,GO:0005507	oxidation-reduction process,copper ion binding
Can-miR397-5p	CAN.G1095.21	GO:0055114,GO:0005507	oxidation-reduction process,copper ion binding
Can-miR397-5p	CAN.G1544.10
Can-miR397-5p	CAN.G1205.1
Can-miR397-5p	CAN.G337.53
Can-miR397-5p	CAN.G12.27
Can-miR397-5p	CAN.G285.19
Can-miR397-5p	CAN.G1226.38
Can-miR397-5p	CAN.G1528.4
Can-miR397-5p	CAN.G619.27
Can-miR397-5p	CAN.G199.24
Can-miR397-5p	CAN.G198.18
Can-miR397-5p	CAN.G219.2
Can-miR397-5p	CAN.G774.40
Can-miR397-3p	CAN.G862.66
Can-miRN492-5p
Can-miR_N71a-5p
Can-miR_N7b-3p	CAN.G84.29	GO:0008234,GO:0070011,GO:0008233	cysteine-type peptidase activity,peptidase activity, acting on L-amino acid peptides,peptidase activity
Can-miR_N7c-3p	CAN.G84.29	GO:0008234,GO:0070011,GO:0008233	cysteine-type peptidase activity,peptidase activity, acting on L-amino acid peptides,peptidase activity
Can-miR_N7d-3p	CAN.G84.29	GO:0008234,GO:0070011,GO:0008233	cysteine-type peptidase activity,peptidase activity, acting on L-amino acid peptides,peptidase activity
Can-miR_N7b-3p	CAN.G486.14	GO:0008234,GO:0070011,GO:0008233	cysteine-type peptidase activity,peptidase activity, acting on L-amino acid peptides,peptidase activity
Can-miR_N7c-3p	CAN.G486.14	GO:0008234,GO:0070011,GO:0008233	cysteine-type peptidase activity,peptidase activity, acting on L-amino acid peptides,peptidase activity
Can-miR_N7d-3p	CAN.G486.14	GO:0008234,GO:0070011,GO:0008233	cysteine-type peptidase activity,peptidase activity, acting on L-amino acid peptides,peptidase activity
Can-miR_N7b-3p	CAN.G433.10
Can-miR_N7c-3p	CAN.G433.10
Can-miR_N7d-3p	CAN.G433.10
Can-miR_N7b-3p	CAN.G635.27
Can-miR_N7c-3p	CAN.G635.27
Can-miR_N7d-3p	CAN.G635.27
Can-miR_N7b-3p	CAN.G141.13	GO:0008234,GO:0070011,GO:0008233	cysteine-type peptidase activity,peptidase activity, acting on L-amino acid peptides,peptidase activity
Can-miR_N7c-3p	CAN.G141.13	GO:0008234,GO:0070011,GO:0008233	cysteine-type peptidase activity,peptidase activity, acting on L-amino acid peptides,peptidase activity
Can-miR_N7d-3p	CAN.G141.13	GO:0008234,GO:0070011,GO:0008233	cysteine-type peptidase activity,peptidase activity, acting on L-amino acid peptides,peptidase activity
Can-miR_N7b-3p	CAN.G640.12
Can-miR_N7c-3p	CAN.G640.12
Can-miR_N7d-3p	CAN.G640.12
Can-miR_N7b-3p	CAN.G395.39
Can-miR_N7c-3p	CAN.G395.39
Can-miR_N7d-3p	CAN.G395.39
Can-miR_N7b-3p	CAN.G449.12
Can-miR_N7c-3p	CAN.G449.12
Can-miR_N7d-3p	CAN.G449.12
Can-miR_N7b-3p	CAN.G632.7
Can-miR_N7c-3p	CAN.G632.7
Can-miR_N7d-3p	CAN.G632.7
Can-miR_N7b-3p	CAN.G1166.31
Can-miR_N7c-3p	CAN.G1166.31
Can-miR_N7d-3p	CAN.G1166.31
Can-miR_N7b-3p	CAN.G500.47	GO:0008234,GO:0070011,GO:0008233	cysteine-type peptidase activity,peptidase activity, acting on L-amino acid peptides,peptidase activity
Can-miR_N7c-3p	CAN.G500.47	GO:0008234,GO:0070011,GO:0008233	cysteine-type peptidase activity,peptidase activity, acting on L-amino acid peptides,peptidase activity
Can-miR_N7d-3p	CAN.G500.47	GO:0008234,GO:0070011,GO:0008233	cysteine-type peptidase activity,peptidase activity, acting on L-amino acid peptides,peptidase activity
Can-miR_N7b-3p	CAN.G861.21	GO:0008234,GO:0070011,GO:0008233	cysteine-type peptidase activity,peptidase activity, acting on L-amino acid peptides,peptidase activity
Can-miR_N7c-3p	CAN.G861.21	GO:0008234,GO:0070011,GO:0008233	cysteine-type peptidase activity,peptidase activity, acting on L-amino acid peptides,peptidase activity
Can-miR_N7d-3p	CAN.G861.21	GO:0008234,GO:0070011,GO:0008233	cysteine-type peptidase activity,peptidase activity, acting on L-amino acid peptides,peptidase activity
Can-miR_N7b-3p	CAN.G357.3
Can-miR_N7c-3p	CAN.G357.3
Can-miR_N7d-3p	CAN.G357.3
Can-miR_N7b-3p	CAN.G610.76	GO:0008234,GO:0070011,GO:0008233	cysteine-type peptidase activity,peptidase activity, acting on L-amino acid peptides,peptidase activity
Can-miR_N7c-3p	CAN.G610.76	GO:0008234,GO:0070011,GO:0008233	cysteine-type peptidase activity,peptidase activity, acting on L-amino acid peptides,peptidase activity
Can-miR_N7d-3p	CAN.G610.76	GO:0008234,GO:0070011,GO:0008233	cysteine-type peptidase activity,peptidase activity, acting on L-amino acid peptides,peptidase activity
Can-miR_N7b-3p	CAN.G257.20	GO:0008234,GO:0070011,GO:0008233	cysteine-type peptidase activity,peptidase activity, acting on L-amino acid peptides,peptidase activity
Can-miR_N7c-3p	CAN.G257.20	GO:0008234,GO:0070011,GO:0008233	cysteine-type peptidase activity,peptidase activity, acting on L-amino acid peptides,peptidase activity
Can-miR_N7d-3p	CAN.G257.20	GO:0008234,GO:0070011,GO:0008233	cysteine-type peptidase activity,peptidase activity, acting on L-amino acid peptides,peptidase activity
Can-miR_N7b-3p	CAN.G687.15	GO:0008234,GO:0070011,GO:0008233	cysteine-type peptidase activity,peptidase activity, acting on L-amino acid peptides,peptidase activity
Can-miR_N7c-3p	CAN.G687.15	GO:0008234,GO:0070011,GO:0008233	cysteine-type peptidase activity,peptidase activity, acting on L-amino acid peptides,peptidase activity
Can-miR_N7d-3p	CAN.G687.15	GO:0008234,GO:0070011,GO:0008233	cysteine-type peptidase activity,peptidase activity, acting on L-amino acid peptides,peptidase activity
Can-miR_N7b-3p	CAN.G26.35
Can-miR_N7c-3p	CAN.G26.35
Can-miR_N7d-3p	CAN.G26.35
Can-miR393-3p	CAN.G206.66
Can-miR393-3p	CAN.G410.1
miRN37-Novel-5p	CAN.G2007.3
miRN37-Novel-5p	CAN.G2097.2
miRN37-Novel-5p	CAN.G1644.8
miRN37-Novel-5p	CAN.G1470.1
miRN37-Novel-5p	CAN.G1644.7	GO:0044248,GO:1901575,GO:0009056,GO:0008234,GO:0070011,GO:0008233	cellular catabolic process,organic substance catabolic process,catabolic process,cysteine-type peptidase activity,peptidase activity, acting on L-amino acid peptides,peptidase activity
miRN37-Novel-5p	CAN.G1644.3
miRN37-Novel-5p	CAN.G1644.2	GO:0044248,GO:1901575,GO:0009056,GO:0008234,GO:0070011,GO:0008233	cellular catabolic process,organic substance catabolic process,catabolic process,cysteine-type peptidase activity,peptidase activity, acting on L-amino acid peptides,peptidase activity
miRN37-Novel-5p	CAN.G1241.25
miRN37-Novel-5p	CAN.G1216.12	GO:0044248,GO:1901575,GO:0009056,GO:0008234,GO:0070011,GO:0008233	cellular catabolic process,organic substance catabolic process,catabolic process,cysteine-type peptidase activity,peptidase activity, acting on L-amino acid peptides,peptidase activity
Can-miR_N2a-3p	CAN.G1926.11
Can-miR_N2a-3p	CAN.G1443.6
Can-miR_N2a-3p	CAN.G1287.2
Can-miR_N2a-3p	CAN.G895.10
Can-miR_N2a-3p	CAN.G1440.17
Can-miR_N2a-3p	CAN.G1443.4
Can-miR_N2a-3p	CAN.G895.19
Can-miR_N2a-3p	CAN.G741.39
Can-miR_N2a-3p	CAN.G1287.5
Can-miR_N2a-3p	CAN.G869.13
Can-miR_N2a-3p	CAN.G1449.19
Can-miR_N2a-3p	CAN.G1646.18
Can-miR_N2a-3p	CAN.G941.25
Can-miR_N2a-3p	CAN.G2179.2
Can-miR_N2a-3p	CAN.G2179.2
Can-miR_N2a-3p	CAN.G895.5
Can-miR_N2a-3p	CAN.G1287.6
Can-miR_N2a-3p	CAN.G1926.1
Can-miR_N2a-3p	CAN.G1768.16
miRN25-Novel-3p	CAN.G1768.16
Can-miR_N2a-3p	CAN.G741.33
Can-miR_N2a-3p	CAN.G241.9
Can-miR_N2a-3p	CAN.G1440.2
Can-miR_N2a-3p	CAN.G741.8
Can-miR_N2a-3p	CAN.G1343.12
Can-miR_N2a-3p	CAN.G941.24
Can-miR_N2a-3p	CAN.G1006.28
Can-miR_N2a-3p	CAN.G1449.13
Can-miR_N2a-3p	CAN.G1440.4
Can-miR_N2a-3p	CAN.G741.34
Can-miR_N2a-3p	CAN.G1449.11
Can-miR_N2a-3p	CAN.G895.13
Can-miR_N2a-3p	CAN.G1440.20
Can-miR_N2a-3p	CAN.G941.22
Can-miR_N2a-3p	CAN.G741.5
Can-miR_N2a-3p	CAN.G869.10
Can-miR_N2a-3p	CAN.G1440.13
miRN25-Novel-3p	CAN.G1440.13
Can-miR_N2a-3p	CAN.G741.28
Can-miR_N2a-3p	CAN.G538.11
Can-miR_N2a-3p	CAN.G1646.17
Can-miR_N2a-3p	CAN.G1574.6
Can-miR_N2a-3p	CAN.G1287.8
Can-miR_N2a-3p	CAN.G895.20
Can-miR_N2a-3p	CAN.G895.20
Can-miR_N2a-3p	CAN.G203.1
Can-miR_N2a-3p	CAN.G741.16
Can-miR_N2a-3p	CAN.G397.64
Can-miR_N2a-3p	CAN.G929.9
Can-miR_N2a-3p	CAN.G929.11
Can-miR_N2a-3p	CAN.G732.36
can-miR172a-m1-3p	CAN.G84.33
Can-miR172d-3p	CAN.G84.33
can-miR172a-m1-3p	CAN.G1839.10
Can-miR172d-3p	CAN.G1839.10
can-miR172a-m1-3p	CAN.G11.22
Can-miR172d-3p	CAN.G11.22
can-miR172a-m1-3p	CAN.G350.39
Can-miR172d-3p	CAN.G350.39
can-miR172a-m1-3p	CAN.G165.8
Can-miR172d-3p	CAN.G165.8
can-miR172a-m1-3p	CAN.G370.36
Can-miR172d-3p	CAN.G370.36
can-miR172a-m1-3p	CAN.G14.10
can-miR172a-m1-3p	CAN.G14.10
Can-miR172d-3p	CAN.G14.10
Can-miR172d-3p	CAN.G14.10
can-miR172a-m1-3p	CAN.G290.17
Can-miR172d-3p	CAN.G290.17
can-miR172a-m1-3p	CAN.G741.44
Can-miR172d-3p	CAN.G741.44
can-miR172a-m1-3p	CAN.G1110.31
Can-miR172d-3p	CAN.G1110.31
can-miR172a-m1-3p	CAN.G162.126
Can-miR172d-3p	CAN.G162.126
can-miR172a-m1-3p	CAN.G473.162
Can-miR172d-3p	CAN.G473.162
can-miR172a-m1-3p	CAN.G416.11
Can-miR172d-3p	CAN.G416.11
can-miR172a-m1-3p	CAN.G1529.3
Can-miR172d-3p	CAN.G1529.3
can-miR172a-m1-3p	CAN.G745.24
Can-miR172d-3p	CAN.G745.24
can-miR172a-m1-3p	CAN.G362.12
Can-miR172d-3p	CAN.G362.12
can-miR172a-m1-3p	CAN.G1280.36
Can-miR172d-3p	CAN.G1280.36
can-miR172a-m1-3p	CAN.G156.12
Can-miR172d-3p	CAN.G156.12
can-miR172a-m1-3p	CAN.G466.1
Can-miR172d-3p	CAN.G466.1
can-miR172a-m1-3p	CAN.G1380.4
Can-miR172d-3p	CAN.G1380.4
can-miR172a-m1-3p	CAN.G407.6
Can-miR172d-3p	CAN.G407.6
Can-miR_N50a-5p	CAN.G1346.1	GO:0055114	oxidation-reduction process
Can-miR_N50a-5p	CAN.G473.26
Can-miR_N50a-5p	CAN.G1012.12
Can-miR_N50a-5p	CAN.G424.8	GO:0044248,GO:1901575,GO:0009056	cellular catabolic process,organic substance catabolic process,catabolic process
Can-miR_N50a-5p	CAN.G993.16
Can-miR_N50a-5p	CAN.G602.12	GO:0055114	oxidation-reduction process
Can-miR_N50a-5p	CAN.G446.9	GO:0055114	oxidation-reduction process
Can-miR_N50a-5p	CAN.G556.9	GO:0044248,GO:1901575,GO:0009056	cellular catabolic process,organic substance catabolic process,catabolic process
Can-miR403-3p	CAN.G78.112
Can-miR403-3p	CAN.G294.22
miRN25-Novel-3p	CAN.G424.16	GO:0055114	oxidation-reduction process
miRN25-Novel-3p	CAN.G181.47
miRN25-Novel-3p	CAN.G665.22
miRN25-Novel-3p	CAN.G542.11
can-miR160a-m1-5p	CAN.G631.34
can-miR160a-m1-5p	CAN.G1001.47
can-miR160a-m1-5p	CAN.G363.34
can-miR160a-m1-5p	CAN.G255.8
can-miR160a-m1-5p	CAN.G509.3
can-miRC13.1-m1-5p	CAN.G959.44
can-miRC13.2-m1-5p	CAN.G959.44
can-miRC13.1-m1-5p	CAN.G523.102
can-miRC13.2-m1-5p	CAN.G523.102
can-miRC13.1-m1-5p	CAN.G278.10
can-miRC13.2-m1-5p	CAN.G278.10
can-miRC13.1-m1-5p	CAN.G479.70
can-miRC13.2-m1-5p	CAN.G479.70
can-miRC13.1-m1-5p	CAN.G774.36
can-miRC13.2-m1-5p	CAN.G774.36
can-miRC13.1-m1-5p	CAN.G871.3
can-miRC13.2-m1-5p	CAN.G871.3
can-miRC13.1-m1-5p	CAN.G962.9
can-miRC13.2-m1-5p	CAN.G962.9

## Sheet: S5
Table S5 GO enrichment analysis of targets that were predicted from down-regulated miRNAs in CaCV-infected plants grown at high temperature compared to CaCV-infected plants grown at ambient temperature
HV vs AV
The enrichment analysis of targets that were predicted from down-regulated miRNAs in HV vs AV comparison
Following data shows the enriched GO terms and their associated targets and miRNAs
miRNA_Acc.	Target_ID	Enriched_GO_terms	Descriptions
Can-miR157c-5p	CAN.G1161.22	GO:0003677,GO:0003676	DNA binding,nucleic acid binding
Can-miR157b-5p	CAN.G1161.22	GO:0003677,GO:0003676	DNA binding,nucleic acid binding
Can-miR157c-5p	CAN.G87.2	GO:0003677,GO:0003676	DNA binding,nucleic acid binding
Can-miR157b-5p	CAN.G87.2	GO:0003677,GO:0003676	DNA binding,nucleic acid binding
Can-miR157c-5p	CAN.G163.8	GO:0003677,GO:0003676	DNA binding,nucleic acid binding
Can-miR157b-5p	CAN.G163.8	GO:0003677,GO:0003676	DNA binding,nucleic acid binding
Can-miR157c-5p	CAN.G695.4
Can-miR157b-5p	CAN.G695.4
Can-miR157c-5p	CAN.G1173.7
Can-miR157b-5p	CAN.G1173.7
Can-miR157c-5p	CAN.G593.1	GO:0003677,GO:0003676	DNA binding,nucleic acid binding
Can-miR157b-5p	CAN.G593.1	GO:0003677,GO:0003676	DNA binding,nucleic acid binding
Can-miR157c-5p	CAN.G707.26	GO:0003677,GO:0003676	DNA binding,nucleic acid binding
Can-miR157b-5p	CAN.G707.26	GO:0003677,GO:0003676	DNA binding,nucleic acid binding
Can-miR157c-5p	CAN.G1592.3	GO:0003677,GO:0003676	DNA binding,nucleic acid binding
Can-miR157b-5p	CAN.G1592.3	GO:0003677,GO:0003676	DNA binding,nucleic acid binding
Can-miR157c-5p	CAN.G1298.7
Can-miR157b-5p	CAN.G1298.7
Can-miR157c-5p	CAN.G1396.2
Can-miR157b-5p	CAN.G1396.2
Can-miR157c-5p	CAN.G1252.2
Can-miR157b-5p	CAN.G1252.2
Can-miR157c-5p	CAN.G162.98
Can-miR157b-5p	CAN.G162.98
Can-miR157c-5p	CAN.G1725.8
Can-miR157b-5p	CAN.G1725.8
Can-miR157c-5p	CAN.G983.4
Can-miR157b-5p	CAN.G983.4
Can-miR169h-3p	CAN.G203.20
Can-miR169h-3p	CAN.G213.5
Can-miR169h-3p	CAN.G1550.9
Can-miR169h-3p	CAN.G660.43
Can-miR169h-3p	CAN.G660.42
Can-miR169h-3p	CAN.G1415.16	GO:0003677,GO:0003676	DNA binding,nucleic acid binding
Can-miR169h-3p	CAN.G219.85
Can-miR169h-3p	CAN.G890.57
Can-miR169h-3p	CAN.G765.43
Can-miR169h-3p	CAN.G219.76
Can-miR169h-3p	CAN.G625.23
Can-miR_N80a-3p	CAN.G57.6
Can-miR_N80a-3p	CAN.G915.6
Can-miR_N80a-3p	CAN.G641.17
Can-miR_N80a-3p	CAN.G641.12
Can-miR_N80a-3p	CAN.G1228.9
Can-miR_N80a-3p	CAN.G1379.27	GO:0003676	nucleic acid binding
Can-miR_N80a-3p	CAN.G113.8
Can-miR_N80a-3p	CAN.G597.1
Can-miR_N80a-3p	CAN.G1633.12
Can-miR477a-5p	CAN.G700.25	GO:0003677,GO:0003676	DNA binding,nucleic acid binding
Can-miR477b-5p	CAN.G700.25	GO:0003677,GO:0003676	DNA binding,nucleic acid binding
Can-miR477a-5p	CAN.G352.55
Can-miR477b-5p	CAN.G352.55
Can-miR477a-5p	CAN.G890.66
Can-miR477b-5p	CAN.G890.66
Can-miR164b-5p	CAN.G162.35	GO:0003677,GO:0003676	DNA binding,nucleic acid binding
Can-miR164c-5p	CAN.G162.35	GO:0003677,GO:0003676	DNA binding,nucleic acid binding
Can-miR164b-5p	CAN.G943.28	GO:0003677,GO:0003676	DNA binding,nucleic acid binding
Can-miR164c-5p	CAN.G943.28	GO:0003677,GO:0003676	DNA binding,nucleic acid binding
Can-miR164b-5p	CAN.G868.1	GO:0003677,GO:0003676	DNA binding,nucleic acid binding
Can-miR164c-5p	CAN.G868.1	GO:0003677,GO:0003676	DNA binding,nucleic acid binding
Can-miR164b-5p	CAN.G587.8	GO:0003677,GO:0003676	DNA binding,nucleic acid binding
Can-miR164c-5p	CAN.G587.8	GO:0003677,GO:0003676	DNA binding,nucleic acid binding
Can-miR164b-5p	CAN.G1013.8
Can-miR164c-5p	CAN.G1013.8
Can-miR164b-5p	CAN.G899.31
Can-miR164c-5p	CAN.G899.31
Can-miR164b-5p	CAN.G311.29
Can-miR164c-5p	CAN.G311.29
Can-miR164b-5p	CAN.G206.168	GO:0003677,GO:0003676	DNA binding,nucleic acid binding
Can-miR164c-5p	CAN.G206.168	GO:0003677,GO:0003676	DNA binding,nucleic acid binding
Can-miR164b-5p	CAN.G3.7
Can-miR164c-5p	CAN.G3.7
Can-miR164b-5p	CAN.G71.6
Can-miR164c-5p	CAN.G71.6
Can-miR164b-5p	CAN.G1897.3
Can-miR164c-5p	CAN.G1897.3
Can-miR477b-5p	CAN.G851.13
Can-miR477b-5p	CAN.G851.15
Can-miRN482-5p	CAN.G497.105
Can-miRN482-5p	CAN.G128.23	GO:0003677,GO:0003676	DNA binding,nucleic acid binding
Can-miRN482-5p	CAN.G847.14
Can-miRN482-5p	CAN.G1402.7
miR399a-Known-5p	CAN.G644.13
miR399b-Known-5p	CAN.G644.13
miR399c-Known-5p	CAN.G644.13
miR399d-Known_1-5p	CAN.G644.13
miR399d-Known-5p	CAN.G644.13
miR399a-Known-5p	CAN.G172.1
miR399b-Known-5p	CAN.G172.1
miR399c-Known-5p	CAN.G172.1
miR399d-Known_1-5p	CAN.G172.1
miR399d-Known-5p	CAN.G172.1
miR399a-Known-5p	CAN.G449.20
miR399b-Known-5p	CAN.G449.20
miR399c-Known-5p	CAN.G449.20
miR399d-Known_1-5p	CAN.G449.20
miR399d-Known-5p	CAN.G449.20
miR399a-Known-5p	CAN.G282.61
miR399b-Known-5p	CAN.G282.61
miR399c-Known-5p	CAN.G282.61
miR399d-Known_1-5p	CAN.G282.61
miR399d-Known-5p	CAN.G282.61

## Sheet: S6
Table S6 GO enrichment analysis of targets that were predicted from up-regulated miRNAs in CaCV-infected plants grown at high temperature compared to mock-inoculated plants grown at high temperature
HV vs HM
The enrichment analysis of targets that were predicted from up-regulated miRNAs in HV vs HM comparison
Following data shows the enriched GO terms and their associated targets and miRNAs
miRNA_Acc.	Target_ID	Enriched_GO_terms	Descriptions
Can-miR_N15b-5p	CAN.G1241.1	GO:0044712,GO:0044248,GO:1901575,GO:0009056,GO:0055114,GO:0046914,GO:0046872,GO:0043169,GO:0003824,GO:0016491	single-organism catabolic process,cellular catabolic process,organic substance catabolic process,catabolic process,oxidation-reduction process,transition metal ion binding,metal ion binding,cation binding,catalytic activity,oxidoreductase activity
Can-miR_N15b-5p	CAN.G666.15
Can-miR_N15b-5p	CAN.G616.10
Can-miR_N15b-5p	CAN.G1655.9
Can-miR_N15b-5p	CAN.G1147.4	GO:0003824	catalytic activity
Can-miR_N15b-5p	CAN.G311.9	GO:1901361,GO:0019439,GO:0044248,GO:1901575,GO:0009056,GO:0046914,GO:0046872,GO:0043169,GO:0003824,GO:0016787	organic cyclic compound catabolic process,aromatic compound catabolic process,cellular catabolic process,organic substance catabolic process,catabolic process,transition metal ion binding,metal ion binding,cation binding,catalytic activity,hydrolase activity
Can-miR_N15b-5p	CAN.G511.13	GO:0044248,GO:1901575,GO:0009056,GO:0006508,GO:0003824,GO:0016787	cellular catabolic process,organic substance catabolic process,catabolic process,proteolysis,catalytic activity,hydrolase activity
Can-miR_N59a-3p	CAN.G436.8
Can-miR_N59a-3p	CAN.G168.20
Can-miR_N59a-3p	CAN.G523.11	GO:0006508,GO:0008234,GO:0008233,GO:0070011,GO:0003824,GO:0016787	proteolysis,cysteine-type peptidase activity,peptidase activity,peptidase activity, acting on L-amino acid peptides,catalytic activity,hydrolase activity
Can-miR_N59a-3p	CAN.G843.16
Can-miR_N59a-3p	CAN.G484.125
Can-miR_N59a-3p	CAN.G27.59	GO:0046872,GO:0043169,GO:0003824,GO:0016787	metal ion binding,cation binding,catalytic activity,hydrolase activity
Can-miR_N7b-3p	CAN.G84.29	GO:0006508,GO:0008234,GO:0008233,GO:0070011,GO:0003824,GO:0016787	proteolysis,cysteine-type peptidase activity,peptidase activity,peptidase activity, acting on L-amino acid peptides,catalytic activity,hydrolase activity
Can-miR_N7b-3p	CAN.G486.14	GO:0006508,GO:0008234,GO:0008233,GO:0070011,GO:0003824,GO:0016787	proteolysis,cysteine-type peptidase activity,peptidase activity,peptidase activity, acting on L-amino acid peptides,catalytic activity,hydrolase activity
Can-miR_N7b-3p	CAN.G433.10
Can-miR_N7b-3p	CAN.G635.27
Can-miR_N7b-3p	CAN.G141.13	GO:0006508,GO:0008234,GO:0008233,GO:0070011,GO:0003824,GO:0016787	proteolysis,cysteine-type peptidase activity,peptidase activity,peptidase activity, acting on L-amino acid peptides,catalytic activity,hydrolase activity
Can-miR_N7b-3p	CAN.G640.12	GO:0003824	catalytic activity
Can-miR_N7b-3p	CAN.G395.39
Can-miR_N7b-3p	CAN.G449.12
Can-miR_N7b-3p	CAN.G632.7
Can-miR_N7b-3p	CAN.G1166.31
Can-miR_N7b-3p	CAN.G500.47	GO:0006508,GO:0008234,GO:0008233,GO:0070011,GO:0003824,GO:0016787	proteolysis,cysteine-type peptidase activity,peptidase activity,peptidase activity, acting on L-amino acid peptides,catalytic activity,hydrolase activity
Can-miR_N7b-3p	CAN.G861.21	GO:0006508,GO:0008234,GO:0008233,GO:0070011,GO:0003824,GO:0016787	proteolysis,cysteine-type peptidase activity,peptidase activity,peptidase activity, acting on L-amino acid peptides,catalytic activity,hydrolase activity
Can-miR_N7b-3p	CAN.G357.3
Can-miR_N7b-3p	CAN.G610.76	GO:0006508,GO:0008234,GO:0008233,GO:0070011,GO:0003824,GO:0016787	proteolysis,cysteine-type peptidase activity,peptidase activity,peptidase activity, acting on L-amino acid peptides,catalytic activity,hydrolase activity
Can-miR_N7b-3p	CAN.G257.20	GO:0006508,GO:0008234,GO:0008233,GO:0070011,GO:0003824,GO:0016787	proteolysis,cysteine-type peptidase activity,peptidase activity,peptidase activity, acting on L-amino acid peptides,catalytic activity,hydrolase activity
Can-miR_N7b-3p	CAN.G687.15	GO:0006508,GO:0008234,GO:0008233,GO:0070011,GO:0003824,GO:0016787	proteolysis,cysteine-type peptidase activity,peptidase activity,peptidase activity, acting on L-amino acid peptides,catalytic activity,hydrolase activity
Can-miR_N7b-3p	CAN.G26.35	GO:0003824	catalytic activity
Can-miR_N7c-3p	CAN.G84.29	GO:0006508,GO:0008234,GO:0008233,GO:0070011,GO:0003824,GO:0016787	proteolysis,cysteine-type peptidase activity,peptidase activity,peptidase activity, acting on L-amino acid peptides,catalytic activity,hydrolase activity
Can-miR_N7c-3p	CAN.G486.14	GO:0006508,GO:0008234,GO:0008233,GO:0070011,GO:0003824,GO:0016787	proteolysis,cysteine-type peptidase activity,peptidase activity,peptidase activity, acting on L-amino acid peptides,catalytic activity,hydrolase activity
Can-miR_N7c-3p	CAN.G433.10
Can-miR_N7c-3p	CAN.G635.27
Can-miR_N7c-3p	CAN.G141.13	GO:0006508,GO:0008234,GO:0008233,GO:0070011,GO:0003824,GO:0016787	proteolysis,cysteine-type peptidase activity,peptidase activity,peptidase activity, acting on L-amino acid peptides,catalytic activity,hydrolase activity
Can-miR_N7c-3p	CAN.G640.12	GO:0003824	catalytic activity
Can-miR_N7c-3p	CAN.G395.39
Can-miR_N7c-3p	CAN.G449.12
Can-miR_N7c-3p	CAN.G632.7
Can-miR_N7c-3p	CAN.G1166.31
Can-miR_N7c-3p	CAN.G500.47	GO:0006508,GO:0008234,GO:0008233,GO:0070011,GO:0003824,GO:0016787	proteolysis,cysteine-type peptidase activity,peptidase activity,peptidase activity, acting on L-amino acid peptides,catalytic activity,hydrolase activity
Can-miR_N7c-3p	CAN.G861.21	GO:0006508,GO:0008234,GO:0008233,GO:0070011,GO:0003824,GO:0016787	proteolysis,cysteine-type peptidase activity,peptidase activity,peptidase activity, acting on L-amino acid peptides,catalytic activity,hydrolase activity
Can-miR_N7c-3p	CAN.G357.3
Can-miR_N7c-3p	CAN.G610.76	GO:0006508,GO:0008234,GO:0008233,GO:0070011,GO:0003824,GO:0016787	proteolysis,cysteine-type peptidase activity,peptidase activity,peptidase activity, acting on L-amino acid peptides,catalytic activity,hydrolase activity
Can-miR_N7c-3p	CAN.G257.20	GO:0006508,GO:0008234,GO:0008233,GO:0070011,GO:0003824,GO:0016787	proteolysis,cysteine-type peptidase activity,peptidase activity,peptidase activity, acting on L-amino acid peptides,catalytic activity,hydrolase activity
Can-miR_N7c-3p	CAN.G687.15	GO:0006508,GO:0008234,GO:0008233,GO:0070011,GO:0003824,GO:0016787	proteolysis,cysteine-type peptidase activity,peptidase activity,peptidase activity, acting on L-amino acid peptides,catalytic activity,hydrolase activity
Can-miR_N7c-3p	CAN.G26.35	GO:0003824	catalytic activity
Can-miR_N7d-3p	CAN.G84.29	GO:0006508,GO:0008234,GO:0008233,GO:0070011,GO:0003824,GO:0016787	proteolysis,cysteine-type peptidase activity,peptidase activity,peptidase activity, acting on L-amino acid peptides,catalytic activity,hydrolase activity
Can-miR_N7d-3p	CAN.G486.14	GO:0006508,GO:0008234,GO:0008233,GO:0070011,GO:0003824,GO:0016787	proteolysis,cysteine-type peptidase activity,peptidase activity,peptidase activity, acting on L-amino acid peptides,catalytic activity,hydrolase activity
Can-miR_N7d-3p	CAN.G433.10
Can-miR_N7d-3p	CAN.G635.27
Can-miR_N7d-3p	CAN.G141.13	GO:0006508,GO:0008234,GO:0008233,GO:0070011,GO:0003824,GO:0016787	proteolysis,cysteine-type peptidase activity,peptidase activity,peptidase activity, acting on L-amino acid peptides,catalytic activity,hydrolase activity
Can-miR_N7d-3p	CAN.G640.12	GO:0003824	catalytic activity
Can-miR_N7d-3p	CAN.G395.39
Can-miR_N7d-3p	CAN.G449.12
Can-miR_N7d-3p	CAN.G632.7
Can-miR_N7d-3p	CAN.G1166.31
Can-miR_N7d-3p	CAN.G500.47	GO:0006508,GO:0008234,GO:0008233,GO:0070011,GO:0003824,GO:0016787	proteolysis,cysteine-type peptidase activity,peptidase activity,peptidase activity, acting on L-amino acid peptides,catalytic activity,hydrolase activity
Can-miR_N7d-3p	CAN.G861.21	GO:0006508,GO:0008234,GO:0008233,GO:0070011,GO:0003824,GO:0016787	proteolysis,cysteine-type peptidase activity,peptidase activity,peptidase activity, acting on L-amino acid peptides,catalytic activity,hydrolase activity
Can-miR_N7d-3p	CAN.G357.3
Can-miR_N7d-3p	CAN.G610.76	GO:0006508,GO:0008234,GO:0008233,GO:0070011,GO:0003824,GO:0016787	proteolysis,cysteine-type peptidase activity,peptidase activity,peptidase activity, acting on L-amino acid peptides,catalytic activity,hydrolase activity
Can-miR_N7d-3p	CAN.G257.20	GO:0006508,GO:0008234,GO:0008233,GO:0070011,GO:0003824,GO:0016787	proteolysis,cysteine-type peptidase activity,peptidase activity,peptidase activity, acting on L-amino acid peptides,catalytic activity,hydrolase activity
Can-miR_N7d-3p	CAN.G687.15	GO:0006508,GO:0008234,GO:0008233,GO:0070011,GO:0003824,GO:0016787	proteolysis,cysteine-type peptidase activity,peptidase activity,peptidase activity, acting on L-amino acid peptides,catalytic activity,hydrolase activity
Can-miR_N7d-3p	CAN.G26.35	GO:0003824	catalytic activity
Can-miR397-3p	CAN.G862.66	GO:0003824,GO:0016787	catalytic activity,hydrolase activity
Can-miR397-5p	CAN.G351.2	GO:0009698,GO:0009808,GO:0046271,GO:0046274,GO:1901361,GO:0044712,GO:0019439,GO:0044248,GO:1901575,GO:0009056,GO:0019748,GO:0055114,GO:0052716,GO:0005507,GO:0016682,GO:0016679,GO:0046914,GO:0046872,GO:0043169,GO:0003824,GO:0016491	phenylpropanoid metabolic process,lignin metabolic process,phenylpropanoid catabolic process,lignin catabolic process,organic cyclic compound catabolic process,single-organism catabolic process,aromatic compound catabolic process,cellular catabolic process,organic substance catabolic process,catabolic process,secondary metabolic process,oxidation-reduction process,hydroquinone:oxygen oxidoreducta…
Can-miR397-5p	CAN.G394.71	GO:0009698,GO:0009808,GO:0046271,GO:0046274,GO:1901361,GO:0044712,GO:0019439,GO:0044248,GO:1901575,GO:0009056,GO:0019748,GO:0055114,GO:0052716,GO:0005507,GO:0016682,GO:0016679,GO:0046914,GO:0046872,GO:0043169,GO:0003824,GO:0016491	phenylpropanoid metabolic process,lignin metabolic process,phenylpropanoid catabolic process,lignin catabolic process,organic cyclic compound catabolic process,single-organism catabolic process,aromatic compound catabolic process,cellular catabolic process,organic substance catabolic process,catabolic process,secondary metabolic process,oxidation-reduction process,hydroquinone:oxygen oxidoreducta…
Can-miR397-5p	CAN.G229.5	GO:0055114	oxidation-reduction process
Can-miR397-5p	CAN.G1297.5	GO:0009698,GO:0009808,GO:0046271,GO:0046274,GO:1901361,GO:0044712,GO:0019439,GO:0044248,GO:1901575,GO:0009056,GO:0019748,GO:0055114,GO:0052716,GO:0005507,GO:0016682,GO:0016679,GO:0046914,GO:0046872,GO:0043169,GO:0003824,GO:0016491	phenylpropanoid metabolic process,lignin metabolic process,phenylpropanoid catabolic process,lignin catabolic process,organic cyclic compound catabolic process,single-organism catabolic process,aromatic compound catabolic process,cellular catabolic process,organic substance catabolic process,catabolic process,secondary metabolic process,oxidation-reduction process,hydroquinone:oxygen oxidoreducta…
Can-miR397-5p	CAN.G355.8	GO:0009698,GO:0009808,GO:0046271,GO:0046274,GO:1901361,GO:0044712,GO:0019439,GO:0044248,GO:1901575,GO:0009056,GO:0019748,GO:0055114,GO:0052716,GO:0005507,GO:0016682,GO:0016679,GO:0046914,GO:0046872,GO:0043169,GO:0003824,GO:0016491	phenylpropanoid metabolic process,lignin metabolic process,phenylpropanoid catabolic process,lignin catabolic process,organic cyclic compound catabolic process,single-organism catabolic process,aromatic compound catabolic process,cellular catabolic process,organic substance catabolic process,catabolic process,secondary metabolic process,oxidation-reduction process,hydroquinone:oxygen oxidoreducta…
Can-miR397-5p	CAN.G597.8	GO:0009698,GO:0009808,GO:0046271,GO:0046274,GO:1901361,GO:0044712,GO:0019439,GO:0044248,GO:1901575,GO:0009056,GO:0019748,GO:0055114,GO:0052716,GO:0005507,GO:0016682,GO:0016679,GO:0046914,GO:0046872,GO:0043169,GO:0003824,GO:0016491	phenylpropanoid metabolic process,lignin metabolic process,phenylpropanoid catabolic process,lignin catabolic process,organic cyclic compound catabolic process,single-organism catabolic process,aromatic compound catabolic process,cellular catabolic process,organic substance catabolic process,catabolic process,secondary metabolic process,oxidation-reduction process,hydroquinone:oxygen oxidoreducta…
Can-miR397-5p	CAN.G394.105	GO:0009698,GO:0009808,GO:0046271,GO:0046274,GO:1901361,GO:0044712,GO:0019439,GO:0044248,GO:1901575,GO:0009056,GO:0019748,GO:0055114,GO:0052716,GO:0005507,GO:0016682,GO:0016679,GO:0046914,GO:0046872,GO:0043169,GO:0003824,GO:0016491	phenylpropanoid metabolic process,lignin metabolic process,phenylpropanoid catabolic process,lignin catabolic process,organic cyclic compound catabolic process,single-organism catabolic process,aromatic compound catabolic process,cellular catabolic process,organic substance catabolic process,catabolic process,secondary metabolic process,oxidation-reduction process,hydroquinone:oxygen oxidoreducta…
Can-miR397-5p	CAN.G358.67	GO:0009698,GO:0009808,GO:0046271,GO:0046274,GO:1901361,GO:0044712,GO:0019439,GO:0044248,GO:1901575,GO:0009056,GO:0019748,GO:0055114,GO:0052716,GO:0005507,GO:0016682,GO:0016679,GO:0046914,GO:0046872,GO:0043169,GO:0003824,GO:0016491	phenylpropanoid metabolic process,lignin metabolic process,phenylpropanoid catabolic process,lignin catabolic process,organic cyclic compound catabolic process,single-organism catabolic process,aromatic compound catabolic process,cellular catabolic process,organic substance catabolic process,catabolic process,secondary metabolic process,oxidation-reduction process,hydroquinone:oxygen oxidoreducta…
Can-miR397-5p	CAN.G358.66	GO:0009698,GO:0009808,GO:0046271,GO:0046274,GO:1901361,GO:0044712,GO:0019439,GO:0044248,GO:1901575,GO:0009056,GO:0019748,GO:0055114,GO:0052716,GO:0005507,GO:0016682,GO:0016679,GO:0046914,GO:0046872,GO:0043169,GO:0003824,GO:0016491	phenylpropanoid metabolic process,lignin metabolic process,phenylpropanoid catabolic process,lignin catabolic process,organic cyclic compound catabolic process,single-organism catabolic process,aromatic compound catabolic process,cellular catabolic process,organic substance catabolic process,catabolic process,secondary metabolic process,oxidation-reduction process,hydroquinone:oxygen oxidoreducta…
Can-miR397-5p	CAN.G686.5	GO:0055114,GO:0005507,GO:0046914,GO:0046872,GO:0043169	oxidation-reduction process,copper ion binding,transition metal ion binding,metal ion binding,cation binding
Can-miR397-5p	CAN.G1095.21	GO:0055114,GO:0005507,GO:0046914,GO:0046872,GO:0043169,GO:0003824,GO:0016491	oxidation-reduction process,copper ion binding,transition metal ion binding,metal ion binding,cation binding,catalytic activity,oxidoreductase activity
Can-miR397-5p	CAN.G1544.10	GO:0003824	catalytic activity
Can-miR397-5p	CAN.G1205.1
Can-miR397-5p	CAN.G337.53	GO:0046872,GO:0043169,GO:0003824	metal ion binding,cation binding,catalytic activity
Can-miR397-5p	CAN.G12.27
Can-miR397-5p	CAN.G285.19	GO:0003824	catalytic activity
Can-miR397-5p	CAN.G1226.38
Can-miR397-5p	CAN.G1528.4
Can-miR397-5p	CAN.G619.27
Can-miR397-5p	CAN.G199.24
Can-miR397-5p	CAN.G198.18	GO:0046872,GO:0043169,GO:0003824,GO:0016787	metal ion binding,cation binding,catalytic activity,hydrolase activity
Can-miR397-5p	CAN.G219.2
Can-miR397-5p	CAN.G774.40
Can-miR398b-3p	CAN.G48.20
Can-miR398b-3p	CAN.G197.1	GO:0003824	catalytic activity
Can-miR408a-3p	CAN.G203.19	GO:0009698,GO:0009808,GO:0046271,GO:0046274,GO:1901361,GO:0044712,GO:0019439,GO:0044248,GO:1901575,GO:0009056,GO:0019748,GO:0055114,GO:0052716,GO:0005507,GO:0016682,GO:0016679,GO:0046914,GO:0046872,GO:0043169,GO:0003824,GO:0016491	phenylpropanoid metabolic process,lignin metabolic process,phenylpropanoid catabolic process,lignin catabolic process,organic cyclic compound catabolic process,single-organism catabolic process,aromatic compound catabolic process,cellular catabolic process,organic substance catabolic process,catabolic process,secondary metabolic process,oxidation-reduction process,hydroquinone:oxygen oxidoreducta…
Can-miR408a-3p	CAN.G203.17	GO:0009698,GO:0009808,GO:0046271,GO:0046274,GO:1901361,GO:0044712,GO:0019439,GO:0044248,GO:1901575,GO:0009056,GO:0019748,GO:0055114,GO:0052716,GO:0005507,GO:0016682,GO:0016679,GO:0046914,GO:0046872,GO:0043169,GO:0003824,GO:0016491	phenylpropanoid metabolic process,lignin metabolic process,phenylpropanoid catabolic process,lignin catabolic process,organic cyclic compound catabolic process,single-organism catabolic process,aromatic compound catabolic process,cellular catabolic process,organic substance catabolic process,catabolic process,secondary metabolic process,oxidation-reduction process,hydroquinone:oxygen oxidoreducta…
Can-miR408a-3p	CAN.G358.68
Can-miR408a-3p	CAN.G1061.9	GO:0044248,GO:1901575,GO:0009056,GO:0003824,GO:0016787	cellular catabolic process,organic substance catabolic process,catabolic process,catalytic activity,hydrolase activity
Can-miR408a-5p	CAN.G247.5	GO:0003824,GO:0016787	catalytic activity,hydrolase activity
Can-miR408a-5p	CAN.G156.4	GO:0006508,GO:0008233,GO:0070011,GO:0003824,GO:0016787	proteolysis,peptidase activity,peptidase activity, acting on L-amino acid peptides,catalytic activity,hydrolase activity
Can-miR408a-5p	CAN.G853.12	GO:0003824	catalytic activity
Can-miR408a-5p	CAN.G206.195	GO:0044248,GO:1901575,GO:0009056,GO:0006508,GO:0003824	cellular catabolic process,organic substance catabolic process,catabolic process,proteolysis,catalytic activity
Can-miR482c-3p	CAN.G551.73
Can-miR482c-3p	CAN.G855.64
Can-miR482c-3p	CAN.G1872.3	GO:0003824	catalytic activity
Can-miR482c-3p	CAN.G1565.22
Can-miR482c-3p	CAN.G748.3
Can-miR482c-3p	CAN.G452.15	GO:0003824	catalytic activity
Can-miR482c-3p	CAN.G494.3
Can-miR482c-3p	CAN.G424.33
Can-miR482c-3p	CAN.G3756.1
Can-miR482c-3p	CAN.G1155.19
Can-miR482c-3p	CAN.G1155.20
Can-miR482c-3p	CAN.G1155.18
Can-miR482c-3p	CAN.G1155.17
Can-miR482c-3p	CAN.G58.55
Can-miR482c-3p	CAN.G58.57
Can-miR482c-3p	CAN.G321.20
Can-miR482c-3p	CAN.G160.43
Can-miR482c-3p	CAN.G676.61
Can-miR482c-3p	CAN.G1280.34	GO:0003824	catalytic activity
Can-miR482c-3p	CAN.G229.34
Can-miR482c-3p	CAN.G2401.1
Can-miR482c-3p	CAN.G407.114	GO:0046872,GO:0043169	metal ion binding,cation binding
Can-miR482c-3p	CAN.G1372.1
Can-miR482c-3p	CAN.G855.55
Can-miR482c-3p	CAN.G1802.3
Can-miR482c-3p	CAN.G321.54
Can-miR482c-3p	CAN.G540.8
Can-miRN492-5p
miR399a-Known-3p	CAN.G896.12
miR399a-Known-3p	CAN.G779.1	GO:0003824	catalytic activity
miR399a-Known-3p	CAN.G1469.2	GO:0006508,GO:0008234,GO:0008233,GO:0070011,GO:0003824,GO:0016787	proteolysis,cysteine-type peptidase activity,peptidase activity,peptidase activity, acting on L-amino acid peptides,catalytic activity,hydrolase activity
miR399a-Known-3p	CAN.G58.53
miR399b-Known-3p	CAN.G896.12
miR399b-Known-3p	CAN.G779.1	GO:0003824	catalytic activity
miR399b-Known-3p	CAN.G1469.2	GO:0006508,GO:0008234,GO:0008233,GO:0070011,GO:0003824,GO:0016787	proteolysis,cysteine-type peptidase activity,peptidase activity,peptidase activity, acting on L-amino acid peptides,catalytic activity,hydrolase activity
miR399b-Known-3p	CAN.G58.53
miR399c-Known-3p	CAN.G896.12
miR399c-Known-3p	CAN.G779.1	GO:0003824	catalytic activity
miR399c-Known-3p	CAN.G1469.2	GO:0006508,GO:0008234,GO:0008233,GO:0070011,GO:0003824,GO:0016787	proteolysis,cysteine-type peptidase activity,peptidase activity,peptidase activity, acting on L-amino acid peptides,catalytic activity,hydrolase activity
miR399c-Known-3p	CAN.G58.53
miR399d-Known_1-3p	CAN.G896.12
miR399d-Known_1-3p	CAN.G779.1	GO:0003824	catalytic activity
miR399d-Known_1-3p	CAN.G1469.2	GO:0006508,GO:0008234,GO:0008233,GO:0070011,GO:0003824,GO:0016787	proteolysis,cysteine-type peptidase activity,peptidase activity,peptidase activity, acting on L-amino acid peptides,catalytic activity,hydrolase activity
miR399d-Known_1-3p	CAN.G58.53
miR399d-Known-3p	CAN.G896.12
miR399d-Known-3p	CAN.G779.1	GO:0003824	catalytic activity
miR399d-Known-3p	CAN.G1469.2	GO:0006508,GO:0008234,GO:0008233,GO:0070011,GO:0003824,GO:0016787	proteolysis,cysteine-type peptidase activity,peptidase activity,peptidase activity, acting on L-amino acid peptides,catalytic activity,hydrolase activity
miR399d-Known-3p	CAN.G58.53
miRN37-Novel-5p	CAN.G2007.3
miRN37-Novel-5p	CAN.G2097.2
miRN37-Novel-5p	CAN.G1644.8
miRN37-Novel-5p	CAN.G1470.1
miRN37-Novel-5p	CAN.G1644.7	GO:0044248,GO:1901575,GO:0009056,GO:0006508,GO:0008234,GO:0008233,GO:0070011,GO:0003824,GO:0016787	cellular catabolic process,organic substance catabolic process,catabolic process,proteolysis,cysteine-type peptidase activity,peptidase activity,peptidase activity, acting on L-amino acid peptides,catalytic activity,hydrolase activity
miRN37-Novel-5p	CAN.G1644.3
miRN37-Novel-5p	CAN.G1644.2	GO:0044248,GO:1901575,GO:0009056,GO:0006508,GO:0008234,GO:0008233,GO:0070011,GO:0003824,GO:0016787	cellular catabolic process,organic substance catabolic process,catabolic process,proteolysis,cysteine-type peptidase activity,peptidase activity,peptidase activity, acting on L-amino acid peptides,catalytic activity,hydrolase activity
miRN37-Novel-5p	CAN.G1241.25	GO:0003824	catalytic activity
miRN37-Novel-5p	CAN.G1216.12	GO:0044248,GO:1901575,GO:0009056,GO:0006508,GO:0008234,GO:0008233,GO:0070011,GO:0003824,GO:0016787	cellular catabolic process,organic substance catabolic process,catabolic process,proteolysis,cysteine-type peptidase activity,peptidase activity,peptidase activity, acting on L-amino acid peptides,catalytic activity,hydrolase activity

## Sheet: S7
Table S7 GO enrichment analysis of targets that were predicted from down-regulated miRNAs in CaCV-infected plants grown at high temperature compared to mock-inoculated plants grown at high temperature
HV vs HM
The enrichment analysis of targets that were predicted from down-regulated miRNAs in HV vs HM comparison
Following data shows the enriched GO terms and their associated targets and miRNAs
miRNA_Acc.	Target_ID	Enriched_GO_terms	Descriptions
Can-miR166a-3p	CAN.G446.2	GO:0008283,GO:0042127,GO:0032774,GO:2001141,GO:0097659,GO:0006351,GO:1903506,GO:0051252,GO:0006355,GO:0019219,GO:0034654,GO:0032501,GO:2000112,GO:0010556,GO:0018130,GO:0019438,GO:0034645,GO:0009889,GO:0031326,GO:0009059,GO:0051171,GO:1901362,GO:0080090,GO:0044271,GO:0031323,GO:0010468,GO:0019222,GO:0060255,GO:0016070,GO:0009791,GO:0010467,GO:0050793,GO:0044767,GO:0048856,GO:0032502,GO:0007275,GO:…	cell proliferation,regulation of cell proliferation,RNA biosynthetic process,regulation of RNA biosynthetic process,nucleic acid-templated transcription,transcription, DNA-templated,regulation of nucleic acid-templated transcription,regulation of RNA metabolic process,regulation of transcription, DNA-templated,regulation of nucleobase-containing compound metabolic process,nucleobase-containing co…
Can-miR166a-3p	CAN.G438.3	GO:0008283,GO:0042127,GO:0032501,GO:0009791,GO:0050793,GO:0044767,GO:0048856,GO:0032502,GO:0007275,GO:0044707,GO:0022622,GO:0048364,GO:0048440,GO:0048513,GO:0009725,GO:0009719,GO:0048731,GO:0000003,GO:0022414,GO:0030154,GO:0048467,GO:0048366,GO:0035670,GO:0048481,GO:0050794,GO:0065007,GO:0050789,GO:0044702,GO:0048367,GO:0048827,GO:0099402,GO:0010089,GO:0048262,GO:0048263,GO:0009855,GO:0009953,GO:…	cell proliferation,regulation of cell proliferation,multicellular organismal process,post-embryonic development,regulation of developmental process,single-organism developmental process,anatomical structure development,developmental process,multicellular organism development,single-multicellular organism process,root system development,root development,carpel development,animal organ development,…
Can-miR166a-3p	CAN.G1520.1	GO:0008283,GO:0042127,GO:0032774,GO:2001141,GO:0097659,GO:0006351,GO:1903506,GO:0051252,GO:0006355,GO:0019219,GO:0034654,GO:0032501,GO:2000112,GO:0010556,GO:0018130,GO:0019438,GO:0034645,GO:0009889,GO:0031326,GO:0009059,GO:0051171,GO:1901362,GO:0080090,GO:0044271,GO:0031323,GO:0010468,GO:0019222,GO:0060255,GO:0016070,GO:0009791,GO:0010467,GO:0050793,GO:0044767,GO:0048856,GO:0032502,GO:0007275,GO:…	cell proliferation,regulation of cell proliferation,RNA biosynthetic process,regulation of RNA biosynthetic process,nucleic acid-templated transcription,transcription, DNA-templated,regulation of nucleic acid-templated transcription,regulation of RNA metabolic process,regulation of transcription, DNA-templated,regulation of nucleobase-containing compound metabolic process,nucleobase-containing co…
Can-miR166a-3p	CAN.G1113.2	GO:0008283,GO:0042127,GO:0032501,GO:0009791,GO:0050793,GO:0044767,GO:0048856,GO:0032502,GO:0007275,GO:0044707,GO:0022622,GO:0048364,GO:0048440,GO:0048513,GO:0009725,GO:0009719,GO:0048731,GO:0000003,GO:0022414,GO:0030154,GO:0048467,GO:0048366,GO:0035670,GO:0048481,GO:0050794,GO:0065007,GO:0050789,GO:0044702,GO:0048367,GO:0048827,GO:0099402,GO:0010089,GO:0048262,GO:0048263,GO:0009855,GO:0009953,GO:…	cell proliferation,regulation of cell proliferation,multicellular organismal process,post-embryonic development,regulation of developmental process,single-organism developmental process,anatomical structure development,developmental process,multicellular organism development,single-multicellular organism process,root system development,root development,carpel development,animal organ development,…
Can-miR166a-3p	CAN.G631.32	GO:0008283,GO:0042127,GO:0032501,GO:0009791,GO:0050793,GO:0044767,GO:0048856,GO:0032502,GO:0007275,GO:0044707,GO:0022622,GO:0048364,GO:0048440,GO:0048513,GO:0009725,GO:0009719,GO:0048731,GO:0000003,GO:0022414,GO:0030154,GO:0048467,GO:0048366,GO:0035670,GO:0048481,GO:0050794,GO:0065007,GO:0050789,GO:0044702,GO:0048367,GO:0048827,GO:0099402,GO:0010089,GO:0048262,GO:0048263,GO:0009855,GO:0009953,GO:…	cell proliferation,regulation of cell proliferation,multicellular organismal process,post-embryonic development,regulation of developmental process,single-organism developmental process,anatomical structure development,developmental process,multicellular organism development,single-multicellular organism process,root system development,root development,carpel development,animal organ development,…
Can-miR166a-3p	CAN.G407.68
can-miR166a-m1-3p	CAN.G446.2	GO:0008283,GO:0042127,GO:0032774,GO:2001141,GO:0097659,GO:0006351,GO:1903506,GO:0051252,GO:0006355,GO:0019219,GO:0034654,GO:0032501,GO:2000112,GO:0010556,GO:0018130,GO:0019438,GO:0034645,GO:0009889,GO:0031326,GO:0009059,GO:0051171,GO:1901362,GO:0080090,GO:0044271,GO:0031323,GO:0010468,GO:0019222,GO:0060255,GO:0016070,GO:0009791,GO:0010467,GO:0050793,GO:0044767,GO:0048856,GO:0032502,GO:0007275,GO:…	cell proliferation,regulation of cell proliferation,RNA biosynthetic process,regulation of RNA biosynthetic process,nucleic acid-templated transcription,transcription, DNA-templated,regulation of nucleic acid-templated transcription,regulation of RNA metabolic process,regulation of transcription, DNA-templated,regulation of nucleobase-containing compound metabolic process,nucleobase-containing co…
can-miR166a-m1-3p	CAN.G438.3	GO:0008283,GO:0042127,GO:0032501,GO:0009791,GO:0050793,GO:0044767,GO:0048856,GO:0032502,GO:0007275,GO:0044707,GO:0022622,GO:0048364,GO:0048440,GO:0048513,GO:0009725,GO:0009719,GO:0048731,GO:0000003,GO:0022414,GO:0030154,GO:0048467,GO:0048366,GO:0035670,GO:0048481,GO:0050794,GO:0065007,GO:0050789,GO:0044702,GO:0048367,GO:0048827,GO:0099402,GO:0010089,GO:0048262,GO:0048263,GO:0009855,GO:0009953,GO:…	cell proliferation,regulation of cell proliferation,multicellular organismal process,post-embryonic development,regulation of developmental process,single-organism developmental process,anatomical structure development,developmental process,multicellular organism development,single-multicellular organism process,root system development,root development,carpel development,animal organ development,…
can-miR166a-m1-3p	CAN.G1520.1	GO:0008283,GO:0042127,GO:0032774,GO:2001141,GO:0097659,GO:0006351,GO:1903506,GO:0051252,GO:0006355,GO:0019219,GO:0034654,GO:0032501,GO:2000112,GO:0010556,GO:0018130,GO:0019438,GO:0034645,GO:0009889,GO:0031326,GO:0009059,GO:0051171,GO:1901362,GO:0080090,GO:0044271,GO:0031323,GO:0010468,GO:0019222,GO:0060255,GO:0016070,GO:0009791,GO:0010467,GO:0050793,GO:0044767,GO:0048856,GO:0032502,GO:0007275,GO:…	cell proliferation,regulation of cell proliferation,RNA biosynthetic process,regulation of RNA biosynthetic process,nucleic acid-templated transcription,transcription, DNA-templated,regulation of nucleic acid-templated transcription,regulation of RNA metabolic process,regulation of transcription, DNA-templated,regulation of nucleobase-containing compound metabolic process,nucleobase-containing co…
can-miR166a-m1-3p	CAN.G1113.2	GO:0008283,GO:0042127,GO:0032501,GO:0009791,GO:0050793,GO:0044767,GO:0048856,GO:0032502,GO:0007275,GO:0044707,GO:0022622,GO:0048364,GO:0048440,GO:0048513,GO:0009725,GO:0009719,GO:0048731,GO:0000003,GO:0022414,GO:0030154,GO:0048467,GO:0048366,GO:0035670,GO:0048481,GO:0050794,GO:0065007,GO:0050789,GO:0044702,GO:0048367,GO:0048827,GO:0099402,GO:0010089,GO:0048262,GO:0048263,GO:0009855,GO:0009953,GO:…	cell proliferation,regulation of cell proliferation,multicellular organismal process,post-embryonic development,regulation of developmental process,single-organism developmental process,anatomical structure development,developmental process,multicellular organism development,single-multicellular organism process,root system development,root development,carpel development,animal organ development,…
can-miR166a-m1-3p	CAN.G631.32	GO:0008283,GO:0042127,GO:0032501,GO:0009791,GO:0050793,GO:0044767,GO:0048856,GO:0032502,GO:0007275,GO:0044707,GO:0022622,GO:0048364,GO:0048440,GO:0048513,GO:0009725,GO:0009719,GO:0048731,GO:0000003,GO:0022414,GO:0030154,GO:0048467,GO:0048366,GO:0035670,GO:0048481,GO:0050794,GO:0065007,GO:0050789,GO:0044702,GO:0048367,GO:0048827,GO:0099402,GO:0010089,GO:0048262,GO:0048263,GO:0009855,GO:0009953,GO:…	cell proliferation,regulation of cell proliferation,multicellular organismal process,post-embryonic development,regulation of developmental process,single-organism developmental process,anatomical structure development,developmental process,multicellular organism development,single-multicellular organism process,root system development,root development,carpel development,animal organ development,…
can-miR166a-m1-3p	CAN.G407.68
Can-miR166b-3p	CAN.G446.2	GO:0008283,GO:0042127,GO:0032774,GO:2001141,GO:0097659,GO:0006351,GO:1903506,GO:0051252,GO:0006355,GO:0019219,GO:0034654,GO:0032501,GO:2000112,GO:0010556,GO:0018130,GO:0019438,GO:0034645,GO:0009889,GO:0031326,GO:0009059,GO:0051171,GO:1901362,GO:0080090,GO:0044271,GO:0031323,GO:0010468,GO:0019222,GO:0060255,GO:0016070,GO:0009791,GO:0010467,GO:0050793,GO:0044767,GO:0048856,GO:0032502,GO:0007275,GO:…	cell proliferation,regulation of cell proliferation,RNA biosynthetic process,regulation of RNA biosynthetic process,nucleic acid-templated transcription,transcription, DNA-templated,regulation of nucleic acid-templated transcription,regulation of RNA metabolic process,regulation of transcription, DNA-templated,regulation of nucleobase-containing compound metabolic process,nucleobase-containing co…
Can-miR166b-3p	CAN.G438.3	GO:0008283,GO:0042127,GO:0032501,GO:0009791,GO:0050793,GO:0044767,GO:0048856,GO:0032502,GO:0007275,GO:0044707,GO:0022622,GO:0048364,GO:0048440,GO:0048513,GO:0009725,GO:0009719,GO:0048731,GO:0000003,GO:0022414,GO:0030154,GO:0048467,GO:0048366,GO:0035670,GO:0048481,GO:0050794,GO:0065007,GO:0050789,GO:0044702,GO:0048367,GO:0048827,GO:0099402,GO:0010089,GO:0048262,GO:0048263,GO:0009855,GO:0009953,GO:…	cell proliferation,regulation of cell proliferation,multicellular organismal process,post-embryonic development,regulation of developmental process,single-organism developmental process,anatomical structure development,developmental process,multicellular organism development,single-multicellular organism process,root system development,root development,carpel development,animal organ development,…
Can-miR166b-3p	CAN.G1520.1	GO:0008283,GO:0042127,GO:0032774,GO:2001141,GO:0097659,GO:0006351,GO:1903506,GO:0051252,GO:0006355,GO:0019219,GO:0034654,GO:0032501,GO:2000112,GO:0010556,GO:0018130,GO:0019438,GO:0034645,GO:0009889,GO:0031326,GO:0009059,GO:0051171,GO:1901362,GO:0080090,GO:0044271,GO:0031323,GO:0010468,GO:0019222,GO:0060255,GO:0016070,GO:0009791,GO:0010467,GO:0050793,GO:0044767,GO:0048856,GO:0032502,GO:0007275,GO:…	cell proliferation,regulation of cell proliferation,RNA biosynthetic process,regulation of RNA biosynthetic process,nucleic acid-templated transcription,transcription, DNA-templated,regulation of nucleic acid-templated transcription,regulation of RNA metabolic process,regulation of transcription, DNA-templated,regulation of nucleobase-containing compound metabolic process,nucleobase-containing co…
Can-miR166b-3p	CAN.G1113.2	GO:0008283,GO:0042127,GO:0032501,GO:0009791,GO:0050793,GO:0044767,GO:0048856,GO:0032502,GO:0007275,GO:0044707,GO:0022622,GO:0048364,GO:0048440,GO:0048513,GO:0009725,GO:0009719,GO:0048731,GO:0000003,GO:0022414,GO:0030154,GO:0048467,GO:0048366,GO:0035670,GO:0048481,GO:0050794,GO:0065007,GO:0050789,GO:0044702,GO:0048367,GO:0048827,GO:0099402,GO:0010089,GO:0048262,GO:0048263,GO:0009855,GO:0009953,GO:…	cell proliferation,regulation of cell proliferation,multicellular organismal process,post-embryonic development,regulation of developmental process,single-organism developmental process,anatomical structure development,developmental process,multicellular organism development,single-multicellular organism process,root system development,root development,carpel development,animal organ development,…
Can-miR166b-3p	CAN.G631.32	GO:0008283,GO:0042127,GO:0032501,GO:0009791,GO:0050793,GO:0044767,GO:0048856,GO:0032502,GO:0007275,GO:0044707,GO:0022622,GO:0048364,GO:0048440,GO:0048513,GO:0009725,GO:0009719,GO:0048731,GO:0000003,GO:0022414,GO:0030154,GO:0048467,GO:0048366,GO:0035670,GO:0048481,GO:0050794,GO:0065007,GO:0050789,GO:0044702,GO:0048367,GO:0048827,GO:0099402,GO:0010089,GO:0048262,GO:0048263,GO:0009855,GO:0009953,GO:…	cell proliferation,regulation of cell proliferation,multicellular organismal process,post-embryonic development,regulation of developmental process,single-organism developmental process,anatomical structure development,developmental process,multicellular organism development,single-multicellular organism process,root system development,root development,carpel development,animal organ development,…
Can-miR166b-3p	CAN.G407.68
Can-miR166c-3p	CAN.G446.2	GO:0008283,GO:0042127,GO:0032774,GO:2001141,GO:0097659,GO:0006351,GO:1903506,GO:0051252,GO:0006355,GO:0019219,GO:0034654,GO:0032501,GO:2000112,GO:0010556,GO:0018130,GO:0019438,GO:0034645,GO:0009889,GO:0031326,GO:0009059,GO:0051171,GO:1901362,GO:0080090,GO:0044271,GO:0031323,GO:0010468,GO:0019222,GO:0060255,GO:0016070,GO:0009791,GO:0010467,GO:0050793,GO:0044767,GO:0048856,GO:0032502,GO:0007275,GO:…	cell proliferation,regulation of cell proliferation,RNA biosynthetic process,regulation of RNA biosynthetic process,nucleic acid-templated transcription,transcription, DNA-templated,regulation of nucleic acid-templated transcription,regulation of RNA metabolic process,regulation of transcription, DNA-templated,regulation of nucleobase-containing compound metabolic process,nucleobase-containing co…
Can-miR166c-3p	CAN.G438.3	GO:0008283,GO:0042127,GO:0032501,GO:0009791,GO:0050793,GO:0044767,GO:0048856,GO:0032502,GO:0007275,GO:0044707,GO:0022622,GO:0048364,GO:0048440,GO:0048513,GO:0009725,GO:0009719,GO:0048731,GO:0000003,GO:0022414,GO:0030154,GO:0048467,GO:0048366,GO:0035670,GO:0048481,GO:0050794,GO:0065007,GO:0050789,GO:0044702,GO:0048367,GO:0048827,GO:0099402,GO:0010089,GO:0048262,GO:0048263,GO:0009855,GO:0009953,GO:…	cell proliferation,regulation of cell proliferation,multicellular organismal process,post-embryonic development,regulation of developmental process,single-organism developmental process,anatomical structure development,developmental process,multicellular organism development,single-multicellular organism process,root system development,root development,carpel development,animal organ development,…
Can-miR166c-3p	CAN.G1520.1	GO:0008283,GO:0042127,GO:0032774,GO:2001141,GO:0097659,GO:0006351,GO:1903506,GO:0051252,GO:0006355,GO:0019219,GO:0034654,GO:0032501,GO:2000112,GO:0010556,GO:0018130,GO:0019438,GO:0034645,GO:0009889,GO:0031326,GO:0009059,GO:0051171,GO:1901362,GO:0080090,GO:0044271,GO:0031323,GO:0010468,GO:0019222,GO:0060255,GO:0016070,GO:0009791,GO:0010467,GO:0050793,GO:0044767,GO:0048856,GO:0032502,GO:0007275,GO:…	cell proliferation,regulation of cell proliferation,RNA biosynthetic process,regulation of RNA biosynthetic process,nucleic acid-templated transcription,transcription, DNA-templated,regulation of nucleic acid-templated transcription,regulation of RNA metabolic process,regulation of transcription, DNA-templated,regulation of nucleobase-containing compound metabolic process,nucleobase-containing co…
Can-miR166c-3p	CAN.G1113.2	GO:0008283,GO:0042127,GO:0032501,GO:0009791,GO:0050793,GO:0044767,GO:0048856,GO:0032502,GO:0007275,GO:0044707,GO:0022622,GO:0048364,GO:0048440,GO:0048513,GO:0009725,GO:0009719,GO:0048731,GO:0000003,GO:0022414,GO:0030154,GO:0048467,GO:0048366,GO:0035670,GO:0048481,GO:0050794,GO:0065007,GO:0050789,GO:0044702,GO:0048367,GO:0048827,GO:0099402,GO:0010089,GO:0048262,GO:0048263,GO:0009855,GO:0009953,GO:…	cell proliferation,regulation of cell proliferation,multicellular organismal process,post-embryonic development,regulation of developmental process,single-organism developmental process,anatomical structure development,developmental process,multicellular organism development,single-multicellular organism process,root system development,root development,carpel development,animal organ development,…
Can-miR166c-3p	CAN.G631.32	GO:0008283,GO:0042127,GO:0032501,GO:0009791,GO:0050793,GO:0044767,GO:0048856,GO:0032502,GO:0007275,GO:0044707,GO:0022622,GO:0048364,GO:0048440,GO:0048513,GO:0009725,GO:0009719,GO:0048731,GO:0000003,GO:0022414,GO:0030154,GO:0048467,GO:0048366,GO:0035670,GO:0048481,GO:0050794,GO:0065007,GO:0050789,GO:0044702,GO:0048367,GO:0048827,GO:0099402,GO:0010089,GO:0048262,GO:0048263,GO:0009855,GO:0009953,GO:…	cell proliferation,regulation of cell proliferation,multicellular organismal process,post-embryonic development,regulation of developmental process,single-organism developmental process,anatomical structure development,developmental process,multicellular organism development,single-multicellular organism process,root system development,root development,carpel development,animal organ development,…
Can-miR166c-3p	CAN.G407.68
Can-miR166d-3p	CAN.G446.2	GO:0008283,GO:0042127,GO:0032774,GO:2001141,GO:0097659,GO:0006351,GO:1903506,GO:0051252,GO:0006355,GO:0019219,GO:0034654,GO:0032501,GO:2000112,GO:0010556,GO:0018130,GO:0019438,GO:0034645,GO:0009889,GO:0031326,GO:0009059,GO:0051171,GO:1901362,GO:0080090,GO:0044271,GO:0031323,GO:0010468,GO:0019222,GO:0060255,GO:0016070,GO:0009791,GO:0010467,GO:0050793,GO:0044767,GO:0048856,GO:0032502,GO:0007275,GO:…	cell proliferation,regulation of cell proliferation,RNA biosynthetic process,regulation of RNA biosynthetic process,nucleic acid-templated transcription,transcription, DNA-templated,regulation of nucleic acid-templated transcription,regulation of RNA metabolic process,regulation of transcription, DNA-templated,regulation of nucleobase-containing compound metabolic process,nucleobase-containing co…
Can-miR166d-3p	CAN.G438.3	GO:0008283,GO:0042127,GO:0032501,GO:0009791,GO:0050793,GO:0044767,GO:0048856,GO:0032502,GO:0007275,GO:0044707,GO:0022622,GO:0048364,GO:0048440,GO:0048513,GO:0009725,GO:0009719,GO:0048731,GO:0000003,GO:0022414,GO:0030154,GO:0048467,GO:0048366,GO:0035670,GO:0048481,GO:0050794,GO:0065007,GO:0050789,GO:0044702,GO:0048367,GO:0048827,GO:0099402,GO:0010089,GO:0048262,GO:0048263,GO:0009855,GO:0009953,GO:…	cell proliferation,regulation of cell proliferation,multicellular organismal process,post-embryonic development,regulation of developmental process,single-organism developmental process,anatomical structure development,developmental process,multicellular organism development,single-multicellular organism process,root system development,root development,carpel development,animal organ development,…
Can-miR166d-3p	CAN.G1520.1	GO:0008283,GO:0042127,GO:0032774,GO:2001141,GO:0097659,GO:0006351,GO:1903506,GO:0051252,GO:0006355,GO:0019219,GO:0034654,GO:0032501,GO:2000112,GO:0010556,GO:0018130,GO:0019438,GO:0034645,GO:0009889,GO:0031326,GO:0009059,GO:0051171,GO:1901362,GO:0080090,GO:0044271,GO:0031323,GO:0010468,GO:0019222,GO:0060255,GO:0016070,GO:0009791,GO:0010467,GO:0050793,GO:0044767,GO:0048856,GO:0032502,GO:0007275,GO:…	cell proliferation,regulation of cell proliferation,RNA biosynthetic process,regulation of RNA biosynthetic process,nucleic acid-templated transcription,transcription, DNA-templated,regulation of nucleic acid-templated transcription,regulation of RNA metabolic process,regulation of transcription, DNA-templated,regulation of nucleobase-containing compound metabolic process,nucleobase-containing co…
Can-miR166d-3p	CAN.G1113.2	GO:0008283,GO:0042127,GO:0032501,GO:0009791,GO:0050793,GO:0044767,GO:0048856,GO:0032502,GO:0007275,GO:0044707,GO:0022622,GO:0048364,GO:0048440,GO:0048513,GO:0009725,GO:0009719,GO:0048731,GO:0000003,GO:0022414,GO:0030154,GO:0048467,GO:0048366,GO:0035670,GO:0048481,GO:0050794,GO:0065007,GO:0050789,GO:0044702,GO:0048367,GO:0048827,GO:0099402,GO:0010089,GO:0048262,GO:0048263,GO:0009855,GO:0009953,GO:…	cell proliferation,regulation of cell proliferation,multicellular organismal process,post-embryonic development,regulation of developmental process,single-organism developmental process,anatomical structure development,developmental process,multicellular organism development,single-multicellular organism process,root system development,root development,carpel development,animal organ development,…
Can-miR166d-3p	CAN.G631.32	GO:0008283,GO:0042127,GO:0032501,GO:0009791,GO:0050793,GO:0044767,GO:0048856,GO:0032502,GO:0007275,GO:0044707,GO:0022622,GO:0048364,GO:0048440,GO:0048513,GO:0009725,GO:0009719,GO:0048731,GO:0000003,GO:0022414,GO:0030154,GO:0048467,GO:0048366,GO:0035670,GO:0048481,GO:0050794,GO:0065007,GO:0050789,GO:0044702,GO:0048367,GO:0048827,GO:0099402,GO:0010089,GO:0048262,GO:0048263,GO:0009855,GO:0009953,GO:…	cell proliferation,regulation of cell proliferation,multicellular organismal process,post-embryonic development,regulation of developmental process,single-organism developmental process,anatomical structure development,developmental process,multicellular organism development,single-multicellular organism process,root system development,root development,carpel development,animal organ development,…
Can-miR166d-3p	CAN.G407.68
Can-miR166g-3p	CAN.G446.2	GO:0008283,GO:0042127,GO:0032774,GO:2001141,GO:0097659,GO:0006351,GO:1903506,GO:0051252,GO:0006355,GO:0019219,GO:0034654,GO:0032501,GO:2000112,GO:0010556,GO:0018130,GO:0019438,GO:0034645,GO:0009889,GO:0031326,GO:0009059,GO:0051171,GO:1901362,GO:0080090,GO:0044271,GO:0031323,GO:0010468,GO:0019222,GO:0060255,GO:0016070,GO:0009791,GO:0010467,GO:0050793,GO:0044767,GO:0048856,GO:0032502,GO:0007275,GO:…	cell proliferation,regulation of cell proliferation,RNA biosynthetic process,regulation of RNA biosynthetic process,nucleic acid-templated transcription,transcription, DNA-templated,regulation of nucleic acid-templated transcription,regulation of RNA metabolic process,regulation of transcription, DNA-templated,regulation of nucleobase-containing compound metabolic process,nucleobase-containing co…
Can-miR166g-3p	CAN.G438.3	GO:0008283,GO:0042127,GO:0032501,GO:0009791,GO:0050793,GO:0044767,GO:0048856,GO:0032502,GO:0007275,GO:0044707,GO:0022622,GO:0048364,GO:0048440,GO:0048513,GO:0009725,GO:0009719,GO:0048731,GO:0000003,GO:0022414,GO:0030154,GO:0048467,GO:0048366,GO:0035670,GO:0048481,GO:0050794,GO:0065007,GO:0050789,GO:0044702,GO:0048367,GO:0048827,GO:0099402,GO:0010089,GO:0048262,GO:0048263,GO:0009855,GO:0009953,GO:…	cell proliferation,regulation of cell proliferation,multicellular organismal process,post-embryonic development,regulation of developmental process,single-organism developmental process,anatomical structure development,developmental process,multicellular organism development,single-multicellular organism process,root system development,root development,carpel development,animal organ development,…
Can-miR166g-3p	CAN.G1520.1	GO:0008283,GO:0042127,GO:0032774,GO:2001141,GO:0097659,GO:0006351,GO:1903506,GO:0051252,GO:0006355,GO:0019219,GO:0034654,GO:0032501,GO:2000112,GO:0010556,GO:0018130,GO:0019438,GO:0034645,GO:0009889,GO:0031326,GO:0009059,GO:0051171,GO:1901362,GO:0080090,GO:0044271,GO:0031323,GO:0010468,GO:0019222,GO:0060255,GO:0016070,GO:0009791,GO:0010467,GO:0050793,GO:0044767,GO:0048856,GO:0032502,GO:0007275,GO:…	cell proliferation,regulation of cell proliferation,RNA biosynthetic process,regulation of RNA biosynthetic process,nucleic acid-templated transcription,transcription, DNA-templated,regulation of nucleic acid-templated transcription,regulation of RNA metabolic process,regulation of transcription, DNA-templated,regulation of nucleobase-containing compound metabolic process,nucleobase-containing co…
Can-miR166g-3p	CAN.G1113.2	GO:0008283,GO:0042127,GO:0032501,GO:0009791,GO:0050793,GO:0044767,GO:0048856,GO:0032502,GO:0007275,GO:0044707,GO:0022622,GO:0048364,GO:0048440,GO:0048513,GO:0009725,GO:0009719,GO:0048731,GO:0000003,GO:0022414,GO:0030154,GO:0048467,GO:0048366,GO:0035670,GO:0048481,GO:0050794,GO:0065007,GO:0050789,GO:0044702,GO:0048367,GO:0048827,GO:0099402,GO:0010089,GO:0048262,GO:0048263,GO:0009855,GO:0009953,GO:…	cell proliferation,regulation of cell proliferation,multicellular organismal process,post-embryonic development,regulation of developmental process,single-organism developmental process,anatomical structure development,developmental process,multicellular organism development,single-multicellular organism process,root system development,root development,carpel development,animal organ development,…
Can-miR166g-3p	CAN.G631.32	GO:0008283,GO:0042127,GO:0032501,GO:0009791,GO:0050793,GO:0044767,GO:0048856,GO:0032502,GO:0007275,GO:0044707,GO:0022622,GO:0048364,GO:0048440,GO:0048513,GO:0009725,GO:0009719,GO:0048731,GO:0000003,GO:0022414,GO:0030154,GO:0048467,GO:0048366,GO:0035670,GO:0048481,GO:0050794,GO:0065007,GO:0050789,GO:0044702,GO:0048367,GO:0048827,GO:0099402,GO:0010089,GO:0048262,GO:0048263,GO:0009855,GO:0009953,GO:…	cell proliferation,regulation of cell proliferation,multicellular organismal process,post-embryonic development,regulation of developmental process,single-organism developmental process,anatomical structure development,developmental process,multicellular organism development,single-multicellular organism process,root system development,root development,carpel development,animal organ development,…
Can-miR166g-3p	CAN.G407.68
Can-miR166h-3p	CAN.G446.2	GO:0008283,GO:0042127,GO:0032774,GO:2001141,GO:0097659,GO:0006351,GO:1903506,GO:0051252,GO:0006355,GO:0019219,GO:0034654,GO:0032501,GO:2000112,GO:0010556,GO:0018130,GO:0019438,GO:0034645,GO:0009889,GO:0031326,GO:0009059,GO:0051171,GO:1901362,GO:0080090,GO:0044271,GO:0031323,GO:0010468,GO:0019222,GO:0060255,GO:0016070,GO:0009791,GO:0010467,GO:0050793,GO:0044767,GO:0048856,GO:0032502,GO:0007275,GO:…	cell proliferation,regulation of cell proliferation,RNA biosynthetic process,regulation of RNA biosynthetic process,nucleic acid-templated transcription,transcription, DNA-templated,regulation of nucleic acid-templated transcription,regulation of RNA metabolic process,regulation of transcription, DNA-templated,regulation of nucleobase-containing compound metabolic process,nucleobase-containing co…
Can-miR166h-3p	CAN.G438.3	GO:0008283,GO:0042127,GO:0032501,GO:0009791,GO:0050793,GO:0044767,GO:0048856,GO:0032502,GO:0007275,GO:0044707,GO:0022622,GO:0048364,GO:0048440,GO:0048513,GO:0009725,GO:0009719,GO:0048731,GO:0000003,GO:0022414,GO:0030154,GO:0048467,GO:0048366,GO:0035670,GO:0048481,GO:0050794,GO:0065007,GO:0050789,GO:0044702,GO:0048367,GO:0048827,GO:0099402,GO:0010089,GO:0048262,GO:0048263,GO:0009855,GO:0009953,GO:…	cell proliferation,regulation of cell proliferation,multicellular organismal process,post-embryonic development,regulation of developmental process,single-organism developmental process,anatomical structure development,developmental process,multicellular organism development,single-multicellular organism process,root system development,root development,carpel development,animal organ development,…
Can-miR166h-3p	CAN.G1520.1	GO:0008283,GO:0042127,GO:0032774,GO:2001141,GO:0097659,GO:0006351,GO:1903506,GO:0051252,GO:0006355,GO:0019219,GO:0034654,GO:0032501,GO:2000112,GO:0010556,GO:0018130,GO:0019438,GO:0034645,GO:0009889,GO:0031326,GO:0009059,GO:0051171,GO:1901362,GO:0080090,GO:0044271,GO:0031323,GO:0010468,GO:0019222,GO:0060255,GO:0016070,GO:0009791,GO:0010467,GO:0050793,GO:0044767,GO:0048856,GO:0032502,GO:0007275,GO:…	cell proliferation,regulation of cell proliferation,RNA biosynthetic process,regulation of RNA biosynthetic process,nucleic acid-templated transcription,transcription, DNA-templated,regulation of nucleic acid-templated transcription,regulation of RNA metabolic process,regulation of transcription, DNA-templated,regulation of nucleobase-containing compound metabolic process,nucleobase-containing co…
Can-miR166h-3p	CAN.G1113.2	GO:0008283,GO:0042127,GO:0032501,GO:0009791,GO:0050793,GO:0044767,GO:0048856,GO:0032502,GO:0007275,GO:0044707,GO:0022622,GO:0048364,GO:0048440,GO:0048513,GO:0009725,GO:0009719,GO:0048731,GO:0000003,GO:0022414,GO:0030154,GO:0048467,GO:0048366,GO:0035670,GO:0048481,GO:0050794,GO:0065007,GO:0050789,GO:0044702,GO:0048367,GO:0048827,GO:0099402,GO:0010089,GO:0048262,GO:0048263,GO:0009855,GO:0009953,GO:…	cell proliferation,regulation of cell proliferation,multicellular organismal process,post-embryonic development,regulation of developmental process,single-organism developmental process,anatomical structure development,developmental process,multicellular organism development,single-multicellular organism process,root system development,root development,carpel development,animal organ development,…
Can-miR166h-3p	CAN.G631.32	GO:0008283,GO:0042127,GO:0032501,GO:0009791,GO:0050793,GO:0044767,GO:0048856,GO:0032502,GO:0007275,GO:0044707,GO:0022622,GO:0048364,GO:0048440,GO:0048513,GO:0009725,GO:0009719,GO:0048731,GO:0000003,GO:0022414,GO:0030154,GO:0048467,GO:0048366,GO:0035670,GO:0048481,GO:0050794,GO:0065007,GO:0050789,GO:0044702,GO:0048367,GO:0048827,GO:0099402,GO:0010089,GO:0048262,GO:0048263,GO:0009855,GO:0009953,GO:…	cell proliferation,regulation of cell proliferation,multicellular organismal process,post-embryonic development,regulation of developmental process,single-organism developmental process,anatomical structure development,developmental process,multicellular organism development,single-multicellular organism process,root system development,root development,carpel development,animal organ development,…
Can-miR166h-3p	CAN.G407.68
Can-miR171g-3p	CAN.G1218.13
Can-miR171g-3p	CAN.G1469.15	GO:0032774,GO:2001141,GO:0097659,GO:0006351,GO:1903506,GO:0051252,GO:0006355,GO:0019219,GO:0034654,GO:0032501,GO:2000112,GO:0010556,GO:0018130,GO:0019438,GO:0034645,GO:0009889,GO:0031326,GO:0009059,GO:0051171,GO:1901362,GO:0080090,GO:0044271,GO:0031323,GO:0010468,GO:0019222,GO:0060255,GO:0016070,GO:0009791,GO:0010467,GO:0050793,GO:0044767,GO:0048856,GO:0048580,GO:0032502,GO:0007275,GO:0090304,GO:…	RNA biosynthetic process,regulation of RNA biosynthetic process,nucleic acid-templated transcription,transcription, DNA-templated,regulation of nucleic acid-templated transcription,regulation of RNA metabolic process,regulation of transcription, DNA-templated,regulation of nucleobase-containing compound metabolic process,nucleobase-containing compound biosynthetic process,multicellular organismal…
Can-miR171g-3p	CAN.G918.1	GO:0032774,GO:2001141,GO:0097659,GO:0006351,GO:1903506,GO:0051252,GO:0006355,GO:0019219,GO:0034654,GO:2000112,GO:0010556,GO:0018130,GO:0019438,GO:0034645,GO:0009889,GO:0031326,GO:0009059,GO:0051171,GO:1901362,GO:0080090,GO:0044271,GO:0031323,GO:0010468,GO:0019222,GO:0060255,GO:0016070,GO:0010467,GO:0090304,GO:0006139,GO:1901576,GO:0046483,GO:0044249,GO:0034641,GO:0009058,GO:0050794,GO:0006725,GO:…	RNA biosynthetic process,regulation of RNA biosynthetic process,nucleic acid-templated transcription,transcription, DNA-templated,regulation of nucleic acid-templated transcription,regulation of RNA metabolic process,regulation of transcription, DNA-templated,regulation of nucleobase-containing compound metabolic process,nucleobase-containing compound biosynthetic process,regulation of cellular m…
Can-miR171g-3p	CAN.G358.124	GO:0032774,GO:2001141,GO:0097659,GO:0006351,GO:1903506,GO:0051252,GO:0006355,GO:0019219,GO:0034654,GO:0032501,GO:2000112,GO:0010556,GO:0018130,GO:0019438,GO:0034645,GO:0009889,GO:0031326,GO:0009059,GO:0051171,GO:1901362,GO:0080090,GO:0044271,GO:0031323,GO:0010468,GO:0019222,GO:0060255,GO:0016070,GO:0010467,GO:0050793,GO:0044767,GO:0048856,GO:0032502,GO:0007275,GO:0090304,GO:0044707,GO:2000026,GO:…	RNA biosynthetic process,regulation of RNA biosynthetic process,nucleic acid-templated transcription,transcription, DNA-templated,regulation of nucleic acid-templated transcription,regulation of RNA metabolic process,regulation of transcription, DNA-templated,regulation of nucleobase-containing compound metabolic process,nucleobase-containing compound biosynthetic process,multicellular organismal…
Can-miR171g-3p	CAN.G354.39	GO:0032501,GO:0009791,GO:0050793,GO:0044767,GO:0048856,GO:0048580,GO:0032502,GO:0007275,GO:0044707,GO:2000026,GO:0051239,GO:0048731,GO:0000003,GO:0022414,GO:0051704,GO:0065007,GO:0050789,GO:0044702,GO:0048367,GO:0003006,GO:0048608,GO:0061458,GO:0044699,GO:0043207,GO:0051707,GO:0009607,GO:0048638,GO:0040008,GO:0006952,GO:0050896,GO:0098542,GO:0009605,GO:0090567,GO:0040007,GO:0009908,GO:0042742,GO:…	multicellular organismal process,post-embryonic development,regulation of developmental process,single-organism developmental process,anatomical structure development,regulation of post-embryonic development,developmental process,multicellular organism development,single-multicellular organism process,regulation of multicellular organismal development,regulation of multicellular organismal proces…
Can-miR171g-3p	CAN.G162.133
Can-miR171g-3p	CAN.G851.21	GO:0032774,GO:2001141,GO:0097659,GO:0006351,GO:1903506,GO:0051252,GO:0006355,GO:0019219,GO:0034654,GO:0032501,GO:2000112,GO:0010556,GO:0018130,GO:0019438,GO:0034645,GO:0009889,GO:0031326,GO:0009059,GO:0051171,GO:1901362,GO:0080090,GO:0044271,GO:0031323,GO:0010468,GO:0019222,GO:0060255,GO:0016070,GO:0009791,GO:0010467,GO:0044767,GO:0048856,GO:0032502,GO:0007275,GO:0090304,GO:0044707,GO:0022622,GO:…	RNA biosynthetic process,regulation of RNA biosynthetic process,nucleic acid-templated transcription,transcription, DNA-templated,regulation of nucleic acid-templated transcription,regulation of RNA metabolic process,regulation of transcription, DNA-templated,regulation of nucleobase-containing compound metabolic process,nucleobase-containing compound biosynthetic process,multicellular organismal…
Can-miR171h-5p	CAN.G1433.14	GO:0005515	protein binding
Can-miR171h-5p	CAN.G541.4	GO:0005515	protein binding
Can-miR171h-5p	CAN.G1647.1	GO:0042221,GO:0009987,GO:0050896	response to chemical,cellular process,response to stimulus
Can-miR171h-5p	CAN.G1289.2	GO:0042221,GO:0009987,GO:0050896,GO:0003676,GO:0005515,GO:0046872,GO:0043169	response to chemical,cellular process,response to stimulus,nucleic acid binding,protein binding,metal ion binding,cation binding
Can-miR171h-5p	CAN.G1537.4	GO:0044260,GO:0043170,GO:0006807,GO:0009987,GO:0044238,GO:0044237,GO:0071704,GO:0005515,GO:0005524,GO:0035639	cellular macromolecule metabolic process,macromolecule metabolic process,nitrogen compound metabolic process,cellular process,primary metabolic process,cellular metabolic process,organic substance metabolic process,protein binding,ATP binding,purine ribonucleoside triphosphate binding
Can-miR171i-5p	CAN.G438.44	GO:0008283,GO:0032501,GO:0034645,GO:0009059,GO:0009791,GO:0050793,GO:0044767,GO:0048856,GO:0048580,GO:0032502,GO:0007275,GO:0090304,GO:0044707,GO:0022622,GO:0048364,GO:2000026,GO:0006139,GO:0048513,GO:1901576,GO:0046483,GO:0044249,GO:0034641,GO:0009058,GO:0051239,GO:0048731,GO:0030154,GO:0050794,GO:0048569,GO:0006725,GO:0065007,GO:0048528,GO:0050789,GO:1901360,GO:0099402,GO:0009888,GO:0044260,GO:…	cell proliferation,multicellular organismal process,cellular macromolecule biosynthetic process,macromolecule biosynthetic process,post-embryonic development,regulation of developmental process,single-organism developmental process,anatomical structure development,regulation of post-embryonic development,developmental process,multicellular organism development,nucleic acid metabolic process,singl…
Can-miR171i-5p	CAN.G282.99	GO:0005515	protein binding
Can-miR171i-5p	CAN.G818.6
Can-miR171i-5p	CAN.G158.31	GO:0005515	protein binding
Can-miR171i-5p	CAN.G911.16	GO:0005515	protein binding
Can-miR171i-5p	CAN.G517.17	GO:0035639	purine ribonucleoside triphosphate binding
Can-miR171j-3p	CAN.G1218.13
Can-miR171j-3p	CAN.G1469.15	GO:0032774,GO:2001141,GO:0097659,GO:0006351,GO:1903506,GO:0051252,GO:0006355,GO:0019219,GO:0034654,GO:0032501,GO:2000112,GO:0010556,GO:0018130,GO:0019438,GO:0034645,GO:0009889,GO:0031326,GO:0009059,GO:0051171,GO:1901362,GO:0080090,GO:0044271,GO:0031323,GO:0010468,GO:0019222,GO:0060255,GO:0016070,GO:0009791,GO:0010467,GO:0050793,GO:0044767,GO:0048856,GO:0048580,GO:0032502,GO:0007275,GO:0090304,GO:…	RNA biosynthetic process,regulation of RNA biosynthetic process,nucleic acid-templated transcription,transcription, DNA-templated,regulation of nucleic acid-templated transcription,regulation of RNA metabolic process,regulation of transcription, DNA-templated,regulation of nucleobase-containing compound metabolic process,nucleobase-containing compound biosynthetic process,multicellular organismal…
Can-miR171j-3p	CAN.G918.1	GO:0032774,GO:2001141,GO:0097659,GO:0006351,GO:1903506,GO:0051252,GO:0006355,GO:0019219,GO:0034654,GO:2000112,GO:0010556,GO:0018130,GO:0019438,GO:0034645,GO:0009889,GO:0031326,GO:0009059,GO:0051171,GO:1901362,GO:0080090,GO:0044271,GO:0031323,GO:0010468,GO:0019222,GO:0060255,GO:0016070,GO:0010467,GO:0090304,GO:0006139,GO:1901576,GO:0046483,GO:0044249,GO:0034641,GO:0009058,GO:0050794,GO:0006725,GO:…	RNA biosynthetic process,regulation of RNA biosynthetic process,nucleic acid-templated transcription,transcription, DNA-templated,regulation of nucleic acid-templated transcription,regulation of RNA metabolic process,regulation of transcription, DNA-templated,regulation of nucleobase-containing compound metabolic process,nucleobase-containing compound biosynthetic process,regulation of cellular m…
Can-miR171j-3p	CAN.G358.124	GO:0032774,GO:2001141,GO:0097659,GO:0006351,GO:1903506,GO:0051252,GO:0006355,GO:0019219,GO:0034654,GO:0032501,GO:2000112,GO:0010556,GO:0018130,GO:0019438,GO:0034645,GO:0009889,GO:0031326,GO:0009059,GO:0051171,GO:1901362,GO:0080090,GO:0044271,GO:0031323,GO:0010468,GO:0019222,GO:0060255,GO:0016070,GO:0010467,GO:0050793,GO:0044767,GO:0048856,GO:0032502,GO:0007275,GO:0090304,GO:0044707,GO:2000026,GO:…	RNA biosynthetic process,regulation of RNA biosynthetic process,nucleic acid-templated transcription,transcription, DNA-templated,regulation of nucleic acid-templated transcription,regulation of RNA metabolic process,regulation of transcription, DNA-templated,regulation of nucleobase-containing compound metabolic process,nucleobase-containing compound biosynthetic process,multicellular organismal…
Can-miR171j-3p	CAN.G354.39	GO:0032501,GO:0009791,GO:0050793,GO:0044767,GO:0048856,GO:0048580,GO:0032502,GO:0007275,GO:0044707,GO:2000026,GO:0051239,GO:0048731,GO:0000003,GO:0022414,GO:0051704,GO:0065007,GO:0050789,GO:0044702,GO:0048367,GO:0003006,GO:0048608,GO:0061458,GO:0044699,GO:0043207,GO:0051707,GO:0009607,GO:0048638,GO:0040008,GO:0006952,GO:0050896,GO:0098542,GO:0009605,GO:0090567,GO:0040007,GO:0009908,GO:0042742,GO:…	multicellular organismal process,post-embryonic development,regulation of developmental process,single-organism developmental process,anatomical structure development,regulation of post-embryonic development,developmental process,multicellular organism development,single-multicellular organism process,regulation of multicellular organismal development,regulation of multicellular organismal proces…
Can-miR171j-3p	CAN.G162.133
Can-miR171j-3p	CAN.G851.21	GO:0032774,GO:2001141,GO:0097659,GO:0006351,GO:1903506,GO:0051252,GO:0006355,GO:0019219,GO:0034654,GO:0032501,GO:2000112,GO:0010556,GO:0018130,GO:0019438,GO:0034645,GO:0009889,GO:0031326,GO:0009059,GO:0051171,GO:1901362,GO:0080090,GO:0044271,GO:0031323,GO:0010468,GO:0019222,GO:0060255,GO:0016070,GO:0009791,GO:0010467,GO:0044767,GO:0048856,GO:0032502,GO:0007275,GO:0090304,GO:0044707,GO:0022622,GO:…	RNA biosynthetic process,regulation of RNA biosynthetic process,nucleic acid-templated transcription,transcription, DNA-templated,regulation of nucleic acid-templated transcription,regulation of RNA metabolic process,regulation of transcription, DNA-templated,regulation of nucleobase-containing compound metabolic process,nucleobase-containing compound biosynthetic process,multicellular organismal…
Can-miR172b-3p	CAN.G84.33	GO:0032774,GO:2001141,GO:0097659,GO:0006351,GO:1903506,GO:0051252,GO:0006355,GO:0019219,GO:0034654,GO:0032501,GO:2000112,GO:0010556,GO:0018130,GO:0019438,GO:0034645,GO:0009889,GO:0031326,GO:0009059,GO:0051171,GO:1901362,GO:0080090,GO:0044271,GO:0031323,GO:0010468,GO:0019222,GO:0060255,GO:0016070,GO:0010467,GO:0044767,GO:0048856,GO:0032502,GO:0007275,GO:0090304,GO:0044707,GO:0006139,GO:1901576,GO:…	RNA biosynthetic process,regulation of RNA biosynthetic process,nucleic acid-templated transcription,transcription, DNA-templated,regulation of nucleic acid-templated transcription,regulation of RNA metabolic process,regulation of transcription, DNA-templated,regulation of nucleobase-containing compound metabolic process,nucleobase-containing compound biosynthetic process,multicellular organismal…
Can-miR172b-3p	CAN.G1839.10	GO:0032774,GO:2001141,GO:0097659,GO:0006351,GO:1903506,GO:0051252,GO:0006355,GO:0019219,GO:0034654,GO:0032501,GO:2000112,GO:0010556,GO:0018130,GO:0019438,GO:0034645,GO:0009889,GO:0031326,GO:0009059,GO:0051171,GO:1901362,GO:0080090,GO:0044271,GO:0031323,GO:0010468,GO:0019222,GO:0060255,GO:0016070,GO:0009791,GO:0010467,GO:0044767,GO:0048856,GO:0032502,GO:0007275,GO:0090304,GO:0044707,GO:0006139,GO:…	RNA biosynthetic process,regulation of RNA biosynthetic process,nucleic acid-templated transcription,transcription, DNA-templated,regulation of nucleic acid-templated transcription,regulation of RNA metabolic process,regulation of transcription, DNA-templated,regulation of nucleobase-containing compound metabolic process,nucleobase-containing compound biosynthetic process,multicellular organismal…
Can-miR172b-3p	CAN.G11.22	GO:0032774,GO:2001141,GO:0097659,GO:0006351,GO:1903506,GO:0051252,GO:0006355,GO:0019219,GO:0034654,GO:0032501,GO:2000112,GO:0010556,GO:0018130,GO:0019438,GO:0034645,GO:0009889,GO:0031326,GO:0009059,GO:0051171,GO:1901362,GO:0080090,GO:0044271,GO:0031323,GO:0010468,GO:0019222,GO:0060255,GO:0016070,GO:0009791,GO:0010467,GO:0044767,GO:0048856,GO:0032502,GO:0007275,GO:0090304,GO:0044707,GO:0048440,GO:…	RNA biosynthetic process,regulation of RNA biosynthetic process,nucleic acid-templated transcription,transcription, DNA-templated,regulation of nucleic acid-templated transcription,regulation of RNA metabolic process,regulation of transcription, DNA-templated,regulation of nucleobase-containing compound metabolic process,nucleobase-containing compound biosynthetic process,multicellular organismal…
Can-miR172b-3p	CAN.G404.1	GO:0003676	nucleic acid binding
Can-miR172b-3p	CAN.G869.2	GO:0044464,GO:0005623,GO:0071944	cell part,cell,cell periphery
Can-miR172b-3p	CAN.G162.129	GO:0032501,GO:0000003,GO:0022414,GO:0051704,GO:0044702,GO:0044260,GO:0009875,GO:0048544,GO:0008037,GO:0044703,GO:0044706,GO:0009856,GO:0043170,GO:0006807,GO:0009987,GO:0044763,GO:0044699,GO:0044238,GO:0044237,GO:0007154,GO:0071704,GO:0004674,GO:0005524,GO:0035639	multicellular organismal process,reproduction,reproductive process,multi-organism process,single organism reproductive process,cellular macromolecule metabolic process,pollen-pistil interaction,recognition of pollen,cell recognition,multi-organism reproductive process,multi-multicellular organism process,pollination,macromolecule metabolic process,nitrogen compound metabolic process,cellular proc…
Can-miR172b-3p	CAN.G816.12	GO:0032501,GO:0000003,GO:0022414,GO:0051704,GO:0044702,GO:0044260,GO:0009875,GO:0048544,GO:0008037,GO:0044703,GO:0044706,GO:0009856,GO:0043170,GO:0006807,GO:0009987,GO:0044763,GO:0044699,GO:0044238,GO:0044237,GO:0007154,GO:0071704,GO:0004674,GO:0005524,GO:0035639	multicellular organismal process,reproduction,reproductive process,multi-organism process,single organism reproductive process,cellular macromolecule metabolic process,pollen-pistil interaction,recognition of pollen,cell recognition,multi-organism reproductive process,multi-multicellular organism process,pollination,macromolecule metabolic process,nitrogen compound metabolic process,cellular proc…
Can-miR172b-3p	CAN.G162.118	GO:0032501,GO:0000003,GO:0022414,GO:0051704,GO:0044702,GO:0044260,GO:0009875,GO:0048544,GO:0008037,GO:0044703,GO:0044706,GO:0009856,GO:0043170,GO:0006807,GO:0009987,GO:0044763,GO:0044699,GO:0044238,GO:0044237,GO:0007154,GO:0071704,GO:0004674,GO:0005524,GO:0035639	multicellular organismal process,reproduction,reproductive process,multi-organism process,single organism reproductive process,cellular macromolecule metabolic process,pollen-pistil interaction,recognition of pollen,cell recognition,multi-organism reproductive process,multi-multicellular organism process,pollination,macromolecule metabolic process,nitrogen compound metabolic process,cellular proc…
Can-miR172b-3p	CAN.G162.128	GO:0032501,GO:0000003,GO:0022414,GO:0051704,GO:0044702,GO:0044260,GO:0009875,GO:0048544,GO:0008037,GO:0044703,GO:0044706,GO:0009856,GO:0043170,GO:0006807,GO:0009987,GO:0044763,GO:0044699,GO:0044238,GO:0044237,GO:0007154,GO:0071704,GO:0004674,GO:0005524,GO:0035639	multicellular organismal process,reproduction,reproductive process,multi-organism process,single organism reproductive process,cellular macromolecule metabolic process,pollen-pistil interaction,recognition of pollen,cell recognition,multi-organism reproductive process,multi-multicellular organism process,pollination,macromolecule metabolic process,nitrogen compound metabolic process,cellular proc…
Can-miR172b-3p	CAN.G162.124	GO:0044260,GO:0043170,GO:0006807,GO:0009987,GO:0044238,GO:0044237,GO:0071704,GO:0004674,GO:0005524,GO:0035639	cellular macromolecule metabolic process,macromolecule metabolic process,nitrogen compound metabolic process,cellular process,primary metabolic process,cellular metabolic process,organic substance metabolic process,protein serine/threonine kinase activity,ATP binding,purine ribonucleoside triphosphate binding
Can-miR172b-3p	CAN.G416.9	GO:0032501,GO:0000003,GO:0022414,GO:0051704,GO:0044702,GO:0044260,GO:0009875,GO:0048544,GO:0008037,GO:0044703,GO:0044706,GO:0009856,GO:0043170,GO:0006807,GO:0009987,GO:0044763,GO:0044699,GO:0044238,GO:0044237,GO:0007154,GO:0071704,GO:0004674,GO:0005524,GO:0035639	multicellular organismal process,reproduction,reproductive process,multi-organism process,single organism reproductive process,cellular macromolecule metabolic process,pollen-pistil interaction,recognition of pollen,cell recognition,multi-organism reproductive process,multi-multicellular organism process,pollination,macromolecule metabolic process,nitrogen compound metabolic process,cellular proc…
Can-miR172b-3p	CAN.G162.122	GO:0032501,GO:0000003,GO:0022414,GO:0051704,GO:0044702,GO:0044260,GO:0009875,GO:0048544,GO:0008037,GO:0044703,GO:0044706,GO:0009856,GO:0043170,GO:0006807,GO:0009987,GO:0044763,GO:0044699,GO:0044238,GO:0044237,GO:0007154,GO:0071704,GO:0004674,GO:0005524,GO:0035639	multicellular organismal process,reproduction,reproductive process,multi-organism process,single organism reproductive process,cellular macromolecule metabolic process,pollen-pistil interaction,recognition of pollen,cell recognition,multi-organism reproductive process,multi-multicellular organism process,pollination,macromolecule metabolic process,nitrogen compound metabolic process,cellular proc…
Can-miR172b-3p	CAN.G350.39	GO:0032774,GO:2001141,GO:0097659,GO:0006351,GO:1903506,GO:0051252,GO:0006355,GO:0019219,GO:0034654,GO:0032501,GO:2000112,GO:0010556,GO:0018130,GO:0019438,GO:0034645,GO:0009889,GO:0031326,GO:0009059,GO:0051171,GO:1901362,GO:0080090,GO:0044271,GO:0031323,GO:0010468,GO:0019222,GO:0060255,GO:0016070,GO:0010467,GO:0044767,GO:0048856,GO:0032502,GO:0007275,GO:0090304,GO:0044707,GO:0006139,GO:1901576,GO:…	RNA biosynthetic process,regulation of RNA biosynthetic process,nucleic acid-templated transcription,transcription, DNA-templated,regulation of nucleic acid-templated transcription,regulation of RNA metabolic process,regulation of transcription, DNA-templated,regulation of nucleobase-containing compound metabolic process,nucleobase-containing compound biosynthetic process,multicellular organismal…
Can-miR172b-3p	CAN.G165.8	GO:0032774,GO:2001141,GO:0097659,GO:0006351,GO:1903506,GO:0051252,GO:0006355,GO:0019219,GO:0034654,GO:0032501,GO:2000112,GO:0010556,GO:0018130,GO:0019438,GO:0034645,GO:0009889,GO:0031326,GO:0009059,GO:0051171,GO:1901362,GO:0080090,GO:0044271,GO:0031323,GO:0010468,GO:0019222,GO:0060255,GO:0016070,GO:0010467,GO:0044767,GO:0048856,GO:0032502,GO:0007275,GO:0090304,GO:0044707,GO:0006139,GO:1901576,GO:…	RNA biosynthetic process,regulation of RNA biosynthetic process,nucleic acid-templated transcription,transcription, DNA-templated,regulation of nucleic acid-templated transcription,regulation of RNA metabolic process,regulation of transcription, DNA-templated,regulation of nucleobase-containing compound metabolic process,nucleobase-containing compound biosynthetic process,multicellular organismal…
Can-miR172b-3p	CAN.G370.36	GO:0032774,GO:2001141,GO:0097659,GO:0006351,GO:1903506,GO:0051252,GO:0006355,GO:0019219,GO:0034654,GO:0032501,GO:2000112,GO:0010556,GO:0018130,GO:0019438,GO:0034645,GO:0009889,GO:0031326,GO:0009059,GO:0051171,GO:1901362,GO:0080090,GO:0044271,GO:0031323,GO:0010468,GO:0019222,GO:0060255,GO:0016070,GO:0010467,GO:0044767,GO:0048856,GO:0032502,GO:0007275,GO:0090304,GO:0044707,GO:0006139,GO:1901576,GO:…	RNA biosynthetic process,regulation of RNA biosynthetic process,nucleic acid-templated transcription,transcription, DNA-templated,regulation of nucleic acid-templated transcription,regulation of RNA metabolic process,regulation of transcription, DNA-templated,regulation of nucleobase-containing compound metabolic process,nucleobase-containing compound biosynthetic process,multicellular organismal…
Can-miR172b-3p	CAN.G25.15
Can-miR172b-3p	CAN.G458.9	GO:0003676	nucleic acid binding
Can-miR172b-3p	CAN.G659.10	GO:0009987,GO:0044763,GO:0044699,GO:0044424,GO:0005622,GO:0044464,GO:0005623,GO:0071944	cellular process,single-organism cellular process,single-organism process,intracellular part,intracellular,cell part,cell,cell periphery
Can-miR172b-3p	CAN.G659.11	GO:0009987,GO:0044763,GO:0044699,GO:0044424,GO:0005622,GO:0044464,GO:0005623,GO:0071944	cellular process,single-organism cellular process,single-organism process,intracellular part,intracellular,cell part,cell,cell periphery
Can-miR172b-3p	CAN.G257.22	GO:0044260,GO:0043170,GO:0009987,GO:0044238,GO:0044237,GO:0071704,GO:0005515,GO:0009507,GO:0009536,GO:0043229,GO:0043226,GO:0044424,GO:0043231,GO:0043227,GO:0005622,GO:0044464,GO:0005623	cellular macromolecule metabolic process,macromolecule metabolic process,cellular process,primary metabolic process,cellular metabolic process,organic substance metabolic process,protein binding,chloroplast,plastid,intracellular organelle,organelle,intracellular part,intracellular membrane-bounded organelle,membrane-bounded organelle,intracellular,cell part,cell
Can-miR172b-3p	CAN.G596.1	GO:0032501,GO:0044767,GO:0048856,GO:0032502,GO:0000003,GO:0022414,GO:0030154,GO:0051704,GO:0044702,GO:0048869,GO:0044703,GO:0044706,GO:0009856,GO:0003006,GO:0009987,GO:0044763,GO:0044699,GO:0040007,GO:0048589,GO:0005515,GO:0005634,GO:0009507,GO:0009536,GO:0005794,GO:0043229,GO:0043226,GO:0044424,GO:0043231,GO:0043227,GO:0005622,GO:0048046,GO:0005576,GO:0005829,GO:0044464,GO:0005623,GO:0005773,GO:…	multicellular organismal process,single-organism developmental process,anatomical structure development,developmental process,reproduction,reproductive process,cell differentiation,multi-organism process,single organism reproductive process,cellular developmental process,multi-organism reproductive process,multi-multicellular organism process,pollination,developmental process involved in reproduc…
Can-miR172b-3p	CAN.G330.12	GO:0032774,GO:2001141,GO:0097659,GO:0006351,GO:1903506,GO:0051252,GO:0006355,GO:0019219,GO:0034654,GO:2000112,GO:0010556,GO:0018130,GO:0019438,GO:0034645,GO:0009889,GO:0031326,GO:0009059,GO:0051171,GO:0009741,GO:1901362,GO:0080090,GO:0044271,GO:0031323,GO:0010468,GO:0019222,GO:0060255,GO:0016070,GO:0010467,GO:0044767,GO:0048856,GO:0032502,GO:0090304,GO:0006139,GO:1901576,GO:0046483,GO:0044249,GO:…	RNA biosynthetic process,regulation of RNA biosynthetic process,nucleic acid-templated transcription,transcription, DNA-templated,regulation of nucleic acid-templated transcription,regulation of RNA metabolic process,regulation of transcription, DNA-templated,regulation of nucleobase-containing compound metabolic process,nucleobase-containing compound biosynthetic process,regulation of cellular m…
Can-miR172b-3p	CAN.G945.2	GO:0032774,GO:2001141,GO:0097659,GO:0006351,GO:1903506,GO:0051252,GO:0006355,GO:0019219,GO:0034654,GO:0032501,GO:2000112,GO:0010556,GO:0018130,GO:0019438,GO:0034645,GO:0009889,GO:0010218,GO:0031326,GO:0009059,GO:0051171,GO:1901362,GO:0080090,GO:0044271,GO:0031323,GO:0010468,GO:0019222,GO:0060255,GO:0010114,GO:0016070,GO:0009791,GO:0010467,GO:0050793,GO:0044767,GO:0048856,GO:0048580,GO:0032502,GO:…	RNA biosynthetic process,regulation of RNA biosynthetic process,nucleic acid-templated transcription,transcription, DNA-templated,regulation of nucleic acid-templated transcription,regulation of RNA metabolic process,regulation of transcription, DNA-templated,regulation of nucleobase-containing compound metabolic process,nucleobase-containing compound biosynthetic process,multicellular organismal…
Can-miR172b-3p	CAN.G600.4	GO:0032774,GO:2001141,GO:0097659,GO:0006351,GO:1903506,GO:0051252,GO:0006355,GO:0019219,GO:0034654,GO:2000112,GO:0010556,GO:0018130,GO:0019438,GO:0034645,GO:0009889,GO:0031326,GO:0009059,GO:0051171,GO:1901362,GO:0080090,GO:0044271,GO:0031323,GO:0010468,GO:0019222,GO:0060255,GO:0016070,GO:0010467,GO:0090304,GO:0006139,GO:1901576,GO:0046483,GO:0044249,GO:0034641,GO:0009725,GO:0009719,GO:0009058,GO:…	RNA biosynthetic process,regulation of RNA biosynthetic process,nucleic acid-templated transcription,transcription, DNA-templated,regulation of nucleic acid-templated transcription,regulation of RNA metabolic process,regulation of transcription, DNA-templated,regulation of nucleobase-containing compound metabolic process,nucleobase-containing compound biosynthetic process,regulation of cellular m…
Can-miR172b-3p	CAN.G106.14	GO:0032774,GO:2001141,GO:0097659,GO:0006351,GO:1903506,GO:0051252,GO:0006355,GO:0019219,GO:0034654,GO:2000112,GO:0010556,GO:0018130,GO:0019438,GO:0034645,GO:0009889,GO:0031326,GO:0009059,GO:0051171,GO:1901362,GO:0080090,GO:0044271,GO:0031323,GO:0010468,GO:0019222,GO:0060255,GO:0016070,GO:0010467,GO:0090304,GO:0006139,GO:1901576,GO:0046483,GO:0044249,GO:0034641,GO:0009725,GO:0009719,GO:0009058,GO:…	RNA biosynthetic process,regulation of RNA biosynthetic process,nucleic acid-templated transcription,transcription, DNA-templated,regulation of nucleic acid-templated transcription,regulation of RNA metabolic process,regulation of transcription, DNA-templated,regulation of nucleobase-containing compound metabolic process,nucleobase-containing compound biosynthetic process,regulation of cellular m…
Can-miR396a-5p	CAN.G476.8
Can-miR396a-5p	CAN.G1140.8	GO:0003677,GO:0003676	DNA binding,nucleic acid binding
Can-miR396a-5p	CAN.G53.35	GO:0032774,GO:2001141,GO:0097659,GO:0006351,GO:1903506,GO:0051252,GO:0006355,GO:0019219,GO:0034654,GO:0032501,GO:2000112,GO:0010556,GO:0018130,GO:0019438,GO:0034645,GO:0009889,GO:0031326,GO:0009059,GO:0051171,GO:1901362,GO:0080090,GO:0044271,GO:0031323,GO:0010468,GO:0019222,GO:0060255,GO:0016070,GO:0009791,GO:0010467,GO:0044767,GO:0048856,GO:0032502,GO:0007275,GO:0090304,GO:0044707,GO:0006139,GO:…	RNA biosynthetic process,regulation of RNA biosynthetic process,nucleic acid-templated transcription,transcription, DNA-templated,regulation of nucleic acid-templated transcription,regulation of RNA metabolic process,regulation of transcription, DNA-templated,regulation of nucleobase-containing compound metabolic process,nucleobase-containing compound biosynthetic process,multicellular organismal…
Can-miR396a-5p	CAN.G192.1	GO:0032774,GO:2001141,GO:0097659,GO:0006351,GO:1903506,GO:0051252,GO:0006355,GO:0019219,GO:0034654,GO:0032501,GO:2000112,GO:0010556,GO:0018130,GO:0019438,GO:0034645,GO:0009889,GO:0031326,GO:0009059,GO:0051171,GO:1901362,GO:0080090,GO:0044271,GO:0031323,GO:0010468,GO:0019222,GO:0060255,GO:0016070,GO:0009791,GO:0010467,GO:0044767,GO:0048856,GO:0032502,GO:0007275,GO:0090304,GO:0044707,GO:0006139,GO:…	RNA biosynthetic process,regulation of RNA biosynthetic process,nucleic acid-templated transcription,transcription, DNA-templated,regulation of nucleic acid-templated transcription,regulation of RNA metabolic process,regulation of transcription, DNA-templated,regulation of nucleobase-containing compound metabolic process,nucleobase-containing compound biosynthetic process,multicellular organismal…
Can-miR396a-5p	CAN.G959.16	GO:0032774,GO:2001141,GO:0097659,GO:0006351,GO:1903506,GO:0051252,GO:0006355,GO:0019219,GO:0034654,GO:0032501,GO:2000112,GO:0010556,GO:0018130,GO:0019438,GO:0034645,GO:0009889,GO:0031326,GO:0009059,GO:0051171,GO:1901362,GO:0080090,GO:0044271,GO:0031323,GO:0010468,GO:0019222,GO:0060255,GO:0016070,GO:0009791,GO:0010467,GO:0044767,GO:0048856,GO:0032502,GO:0007275,GO:0090304,GO:0044707,GO:0006139,GO:…	RNA biosynthetic process,regulation of RNA biosynthetic process,nucleic acid-templated transcription,transcription, DNA-templated,regulation of nucleic acid-templated transcription,regulation of RNA metabolic process,regulation of transcription, DNA-templated,regulation of nucleobase-containing compound metabolic process,nucleobase-containing compound biosynthetic process,multicellular organismal…
Can-miR396a-5p	CAN.G1073.5
Can-miR396a-5p	CAN.G143.13	GO:0009507,GO:0009536,GO:0043229,GO:0043226,GO:0044424,GO:0043231,GO:0043227,GO:0005622,GO:0044464,GO:0005623	chloroplast,plastid,intracellular organelle,organelle,intracellular part,intracellular membrane-bounded organelle,membrane-bounded organelle,intracellular,cell part,cell
Can-miR396a-5p	CAN.G575.8	GO:0005515	protein binding
Can-miR396a-5p	CAN.G997.12	GO:0046872,GO:0043169	metal ion binding,cation binding
Can-miR396a-5p	CAN.G1645.10	GO:0032774,GO:2001141,GO:0097659,GO:0006351,GO:1903506,GO:0051252,GO:0006355,GO:0019219,GO:0034654,GO:2000112,GO:0010556,GO:0018130,GO:0019438,GO:0034645,GO:0009889,GO:0031326,GO:0009059,GO:0051171,GO:1901362,GO:0080090,GO:0044271,GO:0031323,GO:0010468,GO:0019222,GO:0060255,GO:0016070,GO:0010467,GO:0090304,GO:0006139,GO:1901576,GO:0046483,GO:0044249,GO:0034641,GO:0009058,GO:0050794,GO:0006725,GO:…	RNA biosynthetic process,regulation of RNA biosynthetic process,nucleic acid-templated transcription,transcription, DNA-templated,regulation of nucleic acid-templated transcription,regulation of RNA metabolic process,regulation of transcription, DNA-templated,regulation of nucleobase-containing compound metabolic process,nucleobase-containing compound biosynthetic process,regulation of cellular m…
Can-miR396a-5p	CAN.G575.133	GO:0005515	protein binding
Can-miR396a-5p	CAN.G308.39
Can-miR396a-5p	CAN.G1008.2	GO:0051704,GO:0009628,GO:0009987,GO:0009266,GO:0043207,GO:0051707,GO:0009607,GO:0050896,GO:0009605,GO:0030312,GO:0005618,GO:0009507,GO:0009536,GO:0043229,GO:0043226,GO:0044424,GO:0043231,GO:0043227,GO:0005622,GO:0005829,GO:0044464,GO:0005623,GO:0071944	multi-organism process,response to abiotic stimulus,cellular process,response to temperature stimulus,response to external biotic stimulus,response to other organism,response to biotic stimulus,response to stimulus,response to external stimulus,external encapsulating structure,cell wall,chloroplast,plastid,intracellular organelle,organelle,intracellular part,intracellular membrane-bounded organel…
Can-miR396a-5p	CAN.G113.6	GO:0046872,GO:0043169	metal ion binding,cation binding
Can-miR396a-5p	CAN.G170.8	GO:0008283,GO:0042127,GO:0032774,GO:2001141,GO:0097659,GO:0006351,GO:1903506,GO:0051252,GO:0006355,GO:0019219,GO:0034654,GO:0032501,GO:2000112,GO:0010556,GO:0018130,GO:0019438,GO:0051365,GO:0080167,GO:0071367,GO:0034645,GO:0009889,GO:0002119,GO:0019757,GO:0043401,GO:0061062,GO:0010218,GO:0019760,GO:0002164,GO:0048545,GO:0031326,GO:0071383,GO:0016143,GO:0009631,GO:0009059,GO:0051171,GO:0009742,GO:…	cell proliferation,regulation of cell proliferation,RNA biosynthetic process,regulation of RNA biosynthetic process,nucleic acid-templated transcription,transcription, DNA-templated,regulation of nucleic acid-templated transcription,regulation of RNA metabolic process,regulation of transcription, DNA-templated,regulation of nucleobase-containing compound metabolic process,nucleobase-containing co…
Can-miR396a-5p	CAN.G97.9	GO:0009628,GO:0050896,GO:0005509,GO:0046872,GO:0043169,GO:0030312,GO:0005618,GO:0044424,GO:0005622,GO:0005829,GO:0044464,GO:0005623,GO:0071944	response to abiotic stimulus,response to stimulus,calcium ion binding,metal ion binding,cation binding,external encapsulating structure,cell wall,intracellular part,intracellular,cytosol,cell part,cell,cell periphery
Can-miR396a-5p	CAN.G1269.5	GO:0008283,GO:0042127,GO:0032774,GO:0097659,GO:0006351,GO:0034654,GO:0032501,GO:0018130,GO:0019438,GO:0051365,GO:0080167,GO:0071367,GO:0034645,GO:0002119,GO:0019757,GO:0043401,GO:0061062,GO:0010218,GO:0019760,GO:0002164,GO:0048545,GO:0071383,GO:0016143,GO:0009631,GO:0009059,GO:0009742,GO:0009741,GO:1901362,GO:0044271,GO:0019222,GO:0010114,GO:0016070,GO:0009791,GO:0043562,GO:0008285,GO:0006995,GO:…	cell proliferation,regulation of cell proliferation,RNA biosynthetic process,nucleic acid-templated transcription,transcription, DNA-templated,nucleobase-containing compound biosynthetic process,multicellular organismal process,heterocycle biosynthetic process,aromatic compound biosynthetic process,cellular response to potassium ion starvation,response to karrikin,cellular response to brassinoste…
Can-miR396a-5p	CAN.G137.32	GO:0008283,GO:0042127,GO:0032774,GO:2001141,GO:0097659,GO:0006351,GO:1903506,GO:0051252,GO:0006355,GO:0019219,GO:0034654,GO:0032501,GO:2000112,GO:0010556,GO:0018130,GO:0019438,GO:0051365,GO:0080167,GO:0071367,GO:0034645,GO:0009889,GO:0002119,GO:0019757,GO:0043401,GO:0061062,GO:0010218,GO:0019760,GO:0002164,GO:0048545,GO:0031326,GO:0071383,GO:0016143,GO:0009631,GO:0009059,GO:0051171,GO:0009742,GO:…	cell proliferation,regulation of cell proliferation,RNA biosynthetic process,regulation of RNA biosynthetic process,nucleic acid-templated transcription,transcription, DNA-templated,regulation of nucleic acid-templated transcription,regulation of RNA metabolic process,regulation of transcription, DNA-templated,regulation of nucleobase-containing compound metabolic process,nucleobase-containing co…
Can-miR396a-5p	CAN.G1231.32	GO:0008283,GO:0042127,GO:0032774,GO:2001141,GO:0097659,GO:0006351,GO:1903506,GO:0051252,GO:0006355,GO:0019219,GO:0034654,GO:0032501,GO:2000112,GO:0010556,GO:0018130,GO:0019438,GO:0051365,GO:0080167,GO:0071367,GO:0034645,GO:0009889,GO:0002119,GO:0019757,GO:0043401,GO:0061062,GO:0010218,GO:0019760,GO:0002164,GO:0048545,GO:0031326,GO:0071383,GO:0016143,GO:0009631,GO:0009059,GO:0051171,GO:0009742,GO:…	cell proliferation,regulation of cell proliferation,RNA biosynthetic process,regulation of RNA biosynthetic process,nucleic acid-templated transcription,transcription, DNA-templated,regulation of nucleic acid-templated transcription,regulation of RNA metabolic process,regulation of transcription, DNA-templated,regulation of nucleobase-containing compound metabolic process,nucleobase-containing co…
Can-miR396a-5p	CAN.G1039.19	GO:0008283,GO:0042127,GO:0032774,GO:2001141,GO:0097659,GO:0006351,GO:1903506,GO:0051252,GO:0006355,GO:0019219,GO:0034654,GO:0032501,GO:2000112,GO:0010556,GO:0018130,GO:0019438,GO:0051365,GO:0080167,GO:0071367,GO:0034645,GO:0009889,GO:0002119,GO:0019757,GO:0043401,GO:0061062,GO:0010218,GO:0019760,GO:0002164,GO:0048545,GO:0031326,GO:0071383,GO:0016143,GO:0009631,GO:0009059,GO:0051171,GO:0009742,GO:…	cell proliferation,regulation of cell proliferation,RNA biosynthetic process,regulation of RNA biosynthetic process,nucleic acid-templated transcription,transcription, DNA-templated,regulation of nucleic acid-templated transcription,regulation of RNA metabolic process,regulation of transcription, DNA-templated,regulation of nucleobase-containing compound metabolic process,nucleobase-containing co…
Can-miR396a-5p	CAN.G567.95	GO:0008283,GO:0042127,GO:0032774,GO:2001141,GO:0097659,GO:0006351,GO:1903506,GO:0051252,GO:0006355,GO:0019219,GO:0034654,GO:0032501,GO:2000112,GO:0010556,GO:0018130,GO:0019438,GO:0051365,GO:0080167,GO:0071367,GO:0034645,GO:0009889,GO:0002119,GO:0019757,GO:0043401,GO:0061062,GO:0010218,GO:0019760,GO:0002164,GO:0048545,GO:0031326,GO:0071383,GO:0016143,GO:0009631,GO:0009059,GO:0051171,GO:0009742,GO:…	cell proliferation,regulation of cell proliferation,RNA biosynthetic process,regulation of RNA biosynthetic process,nucleic acid-templated transcription,transcription, DNA-templated,regulation of nucleic acid-templated transcription,regulation of RNA metabolic process,regulation of transcription, DNA-templated,regulation of nucleobase-containing compound metabolic process,nucleobase-containing co…
Can-miR396a-5p	CAN.G303.7	GO:0008283,GO:0042127,GO:0032774,GO:2001141,GO:0097659,GO:0006351,GO:1903506,GO:0051252,GO:0006355,GO:0019219,GO:0034654,GO:0032501,GO:2000112,GO:0010556,GO:0018130,GO:0019438,GO:0051365,GO:0080167,GO:0071367,GO:0034645,GO:0009889,GO:0002119,GO:0019757,GO:0043401,GO:0061062,GO:0010218,GO:0019760,GO:0002164,GO:0048545,GO:0031326,GO:0071383,GO:0016143,GO:0009631,GO:0009059,GO:0051171,GO:0009742,GO:…	cell proliferation,regulation of cell proliferation,RNA biosynthetic process,regulation of RNA biosynthetic process,nucleic acid-templated transcription,transcription, DNA-templated,regulation of nucleic acid-templated transcription,regulation of RNA metabolic process,regulation of transcription, DNA-templated,regulation of nucleobase-containing compound metabolic process,nucleobase-containing co…
Can-miR396a-5p	CAN.G438.16	GO:0050794,GO:0065007,GO:0050789,GO:0009987,GO:0044763,GO:0044699,GO:0043229,GO:0043226,GO:0044424,GO:0043231,GO:0043227,GO:0005622,GO:0044464,GO:0005623	regulation of cellular process,biological regulation,regulation of biological process,cellular process,single-organism cellular process,single-organism process,intracellular organelle,organelle,intracellular part,intracellular membrane-bounded organelle,membrane-bounded organelle,intracellular,cell part,cell
Can-miR396a-5p	CAN.G1343.7	GO:0008283,GO:0042127,GO:0032774,GO:2001141,GO:0097659,GO:0006351,GO:1903506,GO:0051252,GO:0006355,GO:0019219,GO:0034654,GO:0032501,GO:2000112,GO:0010556,GO:0018130,GO:0019438,GO:0051365,GO:0080167,GO:0071367,GO:0034645,GO:0009889,GO:0002119,GO:0019757,GO:0043401,GO:0061062,GO:0010218,GO:0019760,GO:0002164,GO:0048545,GO:0031326,GO:0071383,GO:0016143,GO:0009631,GO:0009059,GO:0051171,GO:0009742,GO:…	cell proliferation,regulation of cell proliferation,RNA biosynthetic process,regulation of RNA biosynthetic process,nucleic acid-templated transcription,transcription, DNA-templated,regulation of nucleic acid-templated transcription,regulation of RNA metabolic process,regulation of transcription, DNA-templated,regulation of nucleobase-containing compound metabolic process,nucleobase-containing co…
Can-miR396a-5p	CAN.G1239.15	GO:0008283,GO:0042127,GO:0032774,GO:2001141,GO:0097659,GO:0006351,GO:1903506,GO:0051252,GO:0006355,GO:0019219,GO:0034654,GO:0032501,GO:2000112,GO:0010556,GO:0018130,GO:0019438,GO:0051365,GO:0080167,GO:0071367,GO:0034645,GO:0009889,GO:0002119,GO:0019757,GO:0043401,GO:0061062,GO:0010218,GO:0019760,GO:0002164,GO:0048545,GO:0031326,GO:0071383,GO:0016143,GO:0009631,GO:0009059,GO:0051171,GO:0009742,GO:…	cell proliferation,regulation of cell proliferation,RNA biosynthetic process,regulation of RNA biosynthetic process,nucleic acid-templated transcription,transcription, DNA-templated,regulation of nucleic acid-templated transcription,regulation of RNA metabolic process,regulation of transcription, DNA-templated,regulation of nucleobase-containing compound metabolic process,nucleobase-containing co…
Can-miR396a-5p	CAN.G564.15
Can-miR396a-5p	CAN.G1194.18	GO:0043170,GO:0006807,GO:0044238,GO:0071704	macromolecule metabolic process,nitrogen compound metabolic process,primary metabolic process,organic substance metabolic process
Can-miR396a-5p	CAN.G75.10	GO:0034645,GO:0009059,GO:0044271,GO:0010467,GO:1901576,GO:0044249,GO:0034641,GO:0009058,GO:0044260,GO:0043170,GO:0006807,GO:0009987,GO:0044238,GO:0044237,GO:0071704,GO:0003676,GO:0005515	cellular macromolecule biosynthetic process,macromolecule biosynthetic process,cellular nitrogen compound biosynthetic process,gene expression,organic substance biosynthetic process,cellular biosynthetic process,cellular nitrogen compound metabolic process,biosynthetic process,cellular macromolecule metabolic process,macromolecule metabolic process,nitrogen compound metabolic process,cellular pro…
Can-miR396a-5p	CAN.G575.7	GO:0050794,GO:0065007,GO:0050789,GO:0009987,GO:0044763,GO:0044699,GO:0050896,GO:0007154,GO:0005515	regulation of cellular process,biological regulation,regulation of biological process,cellular process,single-organism cellular process,single-organism process,response to stimulus,cell communication,protein binding
Can-miR396a-5p	CAN.G475.33	GO:0032774,GO:2001141,GO:0097659,GO:0006351,GO:1903506,GO:0051252,GO:0006355,GO:0019219,GO:0034654,GO:0032501,GO:2000112,GO:0010556,GO:0018130,GO:0019438,GO:0034645,GO:0009889,GO:0031326,GO:0009059,GO:0051171,GO:1901362,GO:0080090,GO:0044271,GO:0031323,GO:0010468,GO:0019222,GO:0060255,GO:0016070,GO:0009791,GO:0010467,GO:0050793,GO:0044767,GO:0048856,GO:0048580,GO:0032502,GO:0007275,GO:0090304,GO:…	RNA biosynthetic process,regulation of RNA biosynthetic process,nucleic acid-templated transcription,transcription, DNA-templated,regulation of nucleic acid-templated transcription,regulation of RNA metabolic process,regulation of transcription, DNA-templated,regulation of nucleobase-containing compound metabolic process,nucleobase-containing compound biosynthetic process,multicellular organismal…
Can-miR396a-5p	CAN.G905.21	GO:0032501,GO:0009791,GO:0044767,GO:0048856,GO:0032502,GO:0007275,GO:0044707,GO:0022622,GO:0048364,GO:0048513,GO:0009725,GO:0009719,GO:0048731,GO:0048569,GO:0048528,GO:0099402,GO:0010033,GO:0042221,GO:0009628,GO:1901700,GO:0009987,GO:0044763,GO:0044699,GO:0050896,GO:0040007,GO:0010035,GO:0005634,GO:0030312,GO:0005618,GO:0009507,GO:0098805,GO:0009536,GO:0031975,GO:0098588,GO:0031967,GO:0043229,GO:…	multicellular organismal process,post-embryonic development,single-organism developmental process,anatomical structure development,developmental process,multicellular organism development,single-multicellular organism process,root system development,root development,animal organ development,response to hormone,response to endogenous stimulus,system development,post-embryonic organ development,pos…
Can-miR396a-5p	CAN.G1121.10
Can-miR396a-5p	CAN.G162.54	GO:0065007,GO:0050789,GO:0044699,GO:0003676,GO:0005515,GO:0042802,GO:0042803,GO:0035639,GO:0009507,GO:0009941,GO:0009526,GO:0098805,GO:0009536,GO:0031975,GO:0098588,GO:0031967,GO:0043229,GO:0043226,GO:0044424,GO:0043231,GO:0043227,GO:0005622,GO:0044435,GO:0044434,GO:0005829,GO:0044464,GO:0005623,GO:0031090,GO:0055044,GO:0005911,GO:0030054,GO:0009506,GO:0071944	biological regulation,regulation of biological process,single-organism process,nucleic acid binding,protein binding,identical protein binding,protein homodimerization activity,purine ribonucleoside triphosphate binding,chloroplast,chloroplast envelope,plastid envelope,whole membrane,plastid,envelope,bounding membrane of organelle,organelle envelope,intracellular organelle,organelle,intracellular …
Can-miR396a-5p	CAN.G941.9	GO:0034645,GO:0009059,GO:0044271,GO:0010467,GO:1901576,GO:0044249,GO:0034641,GO:0009058,GO:0044260,GO:0043170,GO:0006807,GO:0009987,GO:0044238,GO:0044237,GO:0071704,GO:0043229,GO:0043226,GO:0044424,GO:0005622,GO:0044464,GO:0005623	cellular macromolecule biosynthetic process,macromolecule biosynthetic process,cellular nitrogen compound biosynthetic process,gene expression,organic substance biosynthetic process,cellular biosynthetic process,cellular nitrogen compound metabolic process,biosynthetic process,cellular macromolecule metabolic process,macromolecule metabolic process,nitrogen compound metabolic process,cellular pro…
Can-miR396a-5p	CAN.G756.24	GO:0009725,GO:0009719,GO:0051704,GO:0033993,GO:0010033,GO:0042221,GO:1901700,GO:0009987,GO:0043207,GO:0051707,GO:0009607,GO:0050896,GO:0009605,GO:0003676,GO:0005515,GO:0046872,GO:0043169,GO:0043229,GO:0043226,GO:0044424,GO:0005622,GO:0005829,GO:0044464,GO:0005623	response to hormone,response to endogenous stimulus,multi-organism process,response to lipid,response to organic substance,response to chemical,response to oxygen-containing compound,cellular process,response to external biotic stimulus,response to other organism,response to biotic stimulus,response to stimulus,response to external stimulus,nucleic acid binding,protein binding,metal ion binding,c…
Can-miR396a-5p	CAN.G367.2	GO:0032501,GO:0080167,GO:0009791,GO:0044767,GO:0048856,GO:0032502,GO:0007275,GO:0044707,GO:0065007,GO:0033993,GO:0010033,GO:0042221,GO:0043170,GO:0006807,GO:0009628,GO:1901700,GO:0044699,GO:0014070,GO:0050896,GO:0044238,GO:0071704,GO:0005515,GO:0005524,GO:0035639,GO:0009507,GO:0009536,GO:0043229,GO:0043226,GO:0044424,GO:0043231,GO:0043227,GO:0005622,GO:0044464,GO:0005623	multicellular organismal process,response to karrikin,post-embryonic development,single-organism developmental process,anatomical structure development,developmental process,multicellular organism development,single-multicellular organism process,biological regulation,response to lipid,response to organic substance,response to chemical,macromolecule metabolic process,nitrogen compound metabolic p…
Can-miR396a-5p	CAN.G696.10
Can-miR396a-5p	CAN.G1222.18	GO:0032501,GO:0000003,GO:0022414,GO:0051704,GO:0044702,GO:0009875,GO:0048544,GO:0008037,GO:0044703,GO:0044706,GO:0009856,GO:0009987,GO:0044763,GO:0044699,GO:0007154,GO:0044424,GO:0005622,GO:0044464,GO:0005623,GO:0071944	multicellular organismal process,reproduction,reproductive process,multi-organism process,single organism reproductive process,pollen-pistil interaction,recognition of pollen,cell recognition,multi-organism reproductive process,multi-multicellular organism process,pollination,cellular process,single-organism cellular process,single-organism process,cell communication,intracellular part,intracellu…
Can-miR396b-5p	CAN.G476.8
Can-miR396b-5p	CAN.G1140.8	GO:0003677,GO:0003676	DNA binding,nucleic acid binding
Can-miR396b-5p	CAN.G53.35	GO:0032774,GO:2001141,GO:0097659,GO:0006351,GO:1903506,GO:0051252,GO:0006355,GO:0019219,GO:0034654,GO:0032501,GO:2000112,GO:0010556,GO:0018130,GO:0019438,GO:0034645,GO:0009889,GO:0031326,GO:0009059,GO:0051171,GO:1901362,GO:0080090,GO:0044271,GO:0031323,GO:0010468,GO:0019222,GO:0060255,GO:0016070,GO:0009791,GO:0010467,GO:0044767,GO:0048856,GO:0032502,GO:0007275,GO:0090304,GO:0044707,GO:0006139,GO:…	RNA biosynthetic process,regulation of RNA biosynthetic process,nucleic acid-templated transcription,transcription, DNA-templated,regulation of nucleic acid-templated transcription,regulation of RNA metabolic process,regulation of transcription, DNA-templated,regulation of nucleobase-containing compound metabolic process,nucleobase-containing compound biosynthetic process,multicellular organismal…
Can-miR396b-5p	CAN.G192.1	GO:0032774,GO:2001141,GO:0097659,GO:0006351,GO:1903506,GO:0051252,GO:0006355,GO:0019219,GO:0034654,GO:0032501,GO:2000112,GO:0010556,GO:0018130,GO:0019438,GO:0034645,GO:0009889,GO:0031326,GO:0009059,GO:0051171,GO:1901362,GO:0080090,GO:0044271,GO:0031323,GO:0010468,GO:0019222,GO:0060255,GO:0016070,GO:0009791,GO:0010467,GO:0044767,GO:0048856,GO:0032502,GO:0007275,GO:0090304,GO:0044707,GO:0006139,GO:…	RNA biosynthetic process,regulation of RNA biosynthetic process,nucleic acid-templated transcription,transcription, DNA-templated,regulation of nucleic acid-templated transcription,regulation of RNA metabolic process,regulation of transcription, DNA-templated,regulation of nucleobase-containing compound metabolic process,nucleobase-containing compound biosynthetic process,multicellular organismal…
Can-miR396b-5p	CAN.G959.16	GO:0032774,GO:2001141,GO:0097659,GO:0006351,GO:1903506,GO:0051252,GO:0006355,GO:0019219,GO:0034654,GO:0032501,GO:2000112,GO:0010556,GO:0018130,GO:0019438,GO:0034645,GO:0009889,GO:0031326,GO:0009059,GO:0051171,GO:1901362,GO:0080090,GO:0044271,GO:0031323,GO:0010468,GO:0019222,GO:0060255,GO:0016070,GO:0009791,GO:0010467,GO:0044767,GO:0048856,GO:0032502,GO:0007275,GO:0090304,GO:0044707,GO:0006139,GO:…	RNA biosynthetic process,regulation of RNA biosynthetic process,nucleic acid-templated transcription,transcription, DNA-templated,regulation of nucleic acid-templated transcription,regulation of RNA metabolic process,regulation of transcription, DNA-templated,regulation of nucleobase-containing compound metabolic process,nucleobase-containing compound biosynthetic process,multicellular organismal…
Can-miR396b-5p	CAN.G1073.5
Can-miR396b-5p	CAN.G143.13	GO:0009507,GO:0009536,GO:0043229,GO:0043226,GO:0044424,GO:0043231,GO:0043227,GO:0005622,GO:0044464,GO:0005623	chloroplast,plastid,intracellular organelle,organelle,intracellular part,intracellular membrane-bounded organelle,membrane-bounded organelle,intracellular,cell part,cell
Can-miR396b-5p	CAN.G575.8	GO:0005515	protein binding
Can-miR396b-5p	CAN.G997.12	GO:0046872,GO:0043169	metal ion binding,cation binding
Can-miR396b-5p	CAN.G1645.10	GO:0032774,GO:2001141,GO:0097659,GO:0006351,GO:1903506,GO:0051252,GO:0006355,GO:0019219,GO:0034654,GO:2000112,GO:0010556,GO:0018130,GO:0019438,GO:0034645,GO:0009889,GO:0031326,GO:0009059,GO:0051171,GO:1901362,GO:0080090,GO:0044271,GO:0031323,GO:0010468,GO:0019222,GO:0060255,GO:0016070,GO:0010467,GO:0090304,GO:0006139,GO:1901576,GO:0046483,GO:0044249,GO:0034641,GO:0009058,GO:0050794,GO:0006725,GO:…	RNA biosynthetic process,regulation of RNA biosynthetic process,nucleic acid-templated transcription,transcription, DNA-templated,regulation of nucleic acid-templated transcription,regulation of RNA metabolic process,regulation of transcription, DNA-templated,regulation of nucleobase-containing compound metabolic process,nucleobase-containing compound biosynthetic process,regulation of cellular m…
Can-miR396b-5p	CAN.G575.133	GO:0005515	protein binding
Can-miR396b-5p	CAN.G308.39
Can-miR396b-5p	CAN.G1008.2	GO:0051704,GO:0009628,GO:0009987,GO:0009266,GO:0043207,GO:0051707,GO:0009607,GO:0050896,GO:0009605,GO:0030312,GO:0005618,GO:0009507,GO:0009536,GO:0043229,GO:0043226,GO:0044424,GO:0043231,GO:0043227,GO:0005622,GO:0005829,GO:0044464,GO:0005623,GO:0071944	multi-organism process,response to abiotic stimulus,cellular process,response to temperature stimulus,response to external biotic stimulus,response to other organism,response to biotic stimulus,response to stimulus,response to external stimulus,external encapsulating structure,cell wall,chloroplast,plastid,intracellular organelle,organelle,intracellular part,intracellular membrane-bounded organel…
Can-miR396b-5p	CAN.G113.6	GO:0046872,GO:0043169	metal ion binding,cation binding
Can-miR396b-5p	CAN.G170.8	GO:0008283,GO:0042127,GO:0032774,GO:2001141,GO:0097659,GO:0006351,GO:1903506,GO:0051252,GO:0006355,GO:0019219,GO:0034654,GO:0032501,GO:2000112,GO:0010556,GO:0018130,GO:0019438,GO:0051365,GO:0080167,GO:0071367,GO:0034645,GO:0009889,GO:0002119,GO:0019757,GO:0043401,GO:0061062,GO:0010218,GO:0019760,GO:0002164,GO:0048545,GO:0031326,GO:0071383,GO:0016143,GO:0009631,GO:0009059,GO:0051171,GO:0009742,GO:…	cell proliferation,regulation of cell proliferation,RNA biosynthetic process,regulation of RNA biosynthetic process,nucleic acid-templated transcription,transcription, DNA-templated,regulation of nucleic acid-templated transcription,regulation of RNA metabolic process,regulation of transcription, DNA-templated,regulation of nucleobase-containing compound metabolic process,nucleobase-containing co…
Can-miR396b-5p	CAN.G97.9	GO:0009628,GO:0050896,GO:0005509,GO:0046872,GO:0043169,GO:0030312,GO:0005618,GO:0044424,GO:0005622,GO:0005829,GO:0044464,GO:0005623,GO:0071944	response to abiotic stimulus,response to stimulus,calcium ion binding,metal ion binding,cation binding,external encapsulating structure,cell wall,intracellular part,intracellular,cytosol,cell part,cell,cell periphery
Can-miR396b-5p	CAN.G1269.5	GO:0008283,GO:0042127,GO:0032774,GO:0097659,GO:0006351,GO:0034654,GO:0032501,GO:0018130,GO:0019438,GO:0051365,GO:0080167,GO:0071367,GO:0034645,GO:0002119,GO:0019757,GO:0043401,GO:0061062,GO:0010218,GO:0019760,GO:0002164,GO:0048545,GO:0071383,GO:0016143,GO:0009631,GO:0009059,GO:0009742,GO:0009741,GO:1901362,GO:0044271,GO:0019222,GO:0010114,GO:0016070,GO:0009791,GO:0043562,GO:0008285,GO:0006995,GO:…	cell proliferation,regulation of cell proliferation,RNA biosynthetic process,nucleic acid-templated transcription,transcription, DNA-templated,nucleobase-containing compound biosynthetic process,multicellular organismal process,heterocycle biosynthetic process,aromatic compound biosynthetic process,cellular response to potassium ion starvation,response to karrikin,cellular response to brassinoste…
Can-miR396b-5p	CAN.G137.32	GO:0008283,GO:0042127,GO:0032774,GO:2001141,GO:0097659,GO:0006351,GO:1903506,GO:0051252,GO:0006355,GO:0019219,GO:0034654,GO:0032501,GO:2000112,GO:0010556,GO:0018130,GO:0019438,GO:0051365,GO:0080167,GO:0071367,GO:0034645,GO:0009889,GO:0002119,GO:0019757,GO:0043401,GO:0061062,GO:0010218,GO:0019760,GO:0002164,GO:0048545,GO:0031326,GO:0071383,GO:0016143,GO:0009631,GO:0009059,GO:0051171,GO:0009742,GO:…	cell proliferation,regulation of cell proliferation,RNA biosynthetic process,regulation of RNA biosynthetic process,nucleic acid-templated transcription,transcription, DNA-templated,regulation of nucleic acid-templated transcription,regulation of RNA metabolic process,regulation of transcription, DNA-templated,regulation of nucleobase-containing compound metabolic process,nucleobase-containing co…
Can-miR396b-5p	CAN.G1231.32	GO:0008283,GO:0042127,GO:0032774,GO:2001141,GO:0097659,GO:0006351,GO:1903506,GO:0051252,GO:0006355,GO:0019219,GO:0034654,GO:0032501,GO:2000112,GO:0010556,GO:0018130,GO:0019438,GO:0051365,GO:0080167,GO:0071367,GO:0034645,GO:0009889,GO:0002119,GO:0019757,GO:0043401,GO:0061062,GO:0010218,GO:0019760,GO:0002164,GO:0048545,GO:0031326,GO:0071383,GO:0016143,GO:0009631,GO:0009059,GO:0051171,GO:0009742,GO:…	cell proliferation,regulation of cell proliferation,RNA biosynthetic process,regulation of RNA biosynthetic process,nucleic acid-templated transcription,transcription, DNA-templated,regulation of nucleic acid-templated transcription,regulation of RNA metabolic process,regulation of transcription, DNA-templated,regulation of nucleobase-containing compound metabolic process,nucleobase-containing co…
Can-miR396b-5p	CAN.G1039.19	GO:0008283,GO:0042127,GO:0032774,GO:2001141,GO:0097659,GO:0006351,GO:1903506,GO:0051252,GO:0006355,GO:0019219,GO:0034654,GO:0032501,GO:2000112,GO:0010556,GO:0018130,GO:0019438,GO:0051365,GO:0080167,GO:0071367,GO:0034645,GO:0009889,GO:0002119,GO:0019757,GO:0043401,GO:0061062,GO:0010218,GO:0019760,GO:0002164,GO:0048545,GO:0031326,GO:0071383,GO:0016143,GO:0009631,GO:0009059,GO:0051171,GO:0009742,GO:…	cell proliferation,regulation of cell proliferation,RNA biosynthetic process,regulation of RNA biosynthetic process,nucleic acid-templated transcription,transcription, DNA-templated,regulation of nucleic acid-templated transcription,regulation of RNA metabolic process,regulation of transcription, DNA-templated,regulation of nucleobase-containing compound metabolic process,nucleobase-containing co…
Can-miR396b-5p	CAN.G567.95	GO:0008283,GO:0042127,GO:0032774,GO:2001141,GO:0097659,GO:0006351,GO:1903506,GO:0051252,GO:0006355,GO:0019219,GO:0034654,GO:0032501,GO:2000112,GO:0010556,GO:0018130,GO:0019438,GO:0051365,GO:0080167,GO:0071367,GO:0034645,GO:0009889,GO:0002119,GO:0019757,GO:0043401,GO:0061062,GO:0010218,GO:0019760,GO:0002164,GO:0048545,GO:0031326,GO:0071383,GO:0016143,GO:0009631,GO:0009059,GO:0051171,GO:0009742,GO:…	cell proliferation,regulation of cell proliferation,RNA biosynthetic process,regulation of RNA biosynthetic process,nucleic acid-templated transcription,transcription, DNA-templated,regulation of nucleic acid-templated transcription,regulation of RNA metabolic process,regulation of transcription, DNA-templated,regulation of nucleobase-containing compound metabolic process,nucleobase-containing co…
Can-miR396b-5p	CAN.G303.7	GO:0008283,GO:0042127,GO:0032774,GO:2001141,GO:0097659,GO:0006351,GO:1903506,GO:0051252,GO:0006355,GO:0019219,GO:0034654,GO:0032501,GO:2000112,GO:0010556,GO:0018130,GO:0019438,GO:0051365,GO:0080167,GO:0071367,GO:0034645,GO:0009889,GO:0002119,GO:0019757,GO:0043401,GO:0061062,GO:0010218,GO:0019760,GO:0002164,GO:0048545,GO:0031326,GO:0071383,GO:0016143,GO:0009631,GO:0009059,GO:0051171,GO:0009742,GO:…	cell proliferation,regulation of cell proliferation,RNA biosynthetic process,regulation of RNA biosynthetic process,nucleic acid-templated transcription,transcription, DNA-templated,regulation of nucleic acid-templated transcription,regulation of RNA metabolic process,regulation of transcription, DNA-templated,regulation of nucleobase-containing compound metabolic process,nucleobase-containing co…
Can-miR396b-5p	CAN.G438.16	GO:0050794,GO:0065007,GO:0050789,GO:0009987,GO:0044763,GO:0044699,GO:0043229,GO:0043226,GO:0044424,GO:0043231,GO:0043227,GO:0005622,GO:0044464,GO:0005623	regulation of cellular process,biological regulation,regulation of biological process,cellular process,single-organism cellular process,single-organism process,intracellular organelle,organelle,intracellular part,intracellular membrane-bounded organelle,membrane-bounded organelle,intracellular,cell part,cell
Can-miR396b-5p	CAN.G1343.7	GO:0008283,GO:0042127,GO:0032774,GO:2001141,GO:0097659,GO:0006351,GO:1903506,GO:0051252,GO:0006355,GO:0019219,GO:0034654,GO:0032501,GO:2000112,GO:0010556,GO:0018130,GO:0019438,GO:0051365,GO:0080167,GO:0071367,GO:0034645,GO:0009889,GO:0002119,GO:0019757,GO:0043401,GO:0061062,GO:0010218,GO:0019760,GO:0002164,GO:0048545,GO:0031326,GO:0071383,GO:0016143,GO:0009631,GO:0009059,GO:0051171,GO:0009742,GO:…	cell proliferation,regulation of cell proliferation,RNA biosynthetic process,regulation of RNA biosynthetic process,nucleic acid-templated transcription,transcription, DNA-templated,regulation of nucleic acid-templated transcription,regulation of RNA metabolic process,regulation of transcription, DNA-templated,regulation of nucleobase-containing compound metabolic process,nucleobase-containing co…
Can-miR396b-5p	CAN.G1239.15	GO:0008283,GO:0042127,GO:0032774,GO:2001141,GO:0097659,GO:0006351,GO:1903506,GO:0051252,GO:0006355,GO:0019219,GO:0034654,GO:0032501,GO:2000112,GO:0010556,GO:0018130,GO:0019438,GO:0051365,GO:0080167,GO:0071367,GO:0034645,GO:0009889,GO:0002119,GO:0019757,GO:0043401,GO:0061062,GO:0010218,GO:0019760,GO:0002164,GO:0048545,GO:0031326,GO:0071383,GO:0016143,GO:0009631,GO:0009059,GO:0051171,GO:0009742,GO:…	cell proliferation,regulation of cell proliferation,RNA biosynthetic process,regulation of RNA biosynthetic process,nucleic acid-templated transcription,transcription, DNA-templated,regulation of nucleic acid-templated transcription,regulation of RNA metabolic process,regulation of transcription, DNA-templated,regulation of nucleobase-containing compound metabolic process,nucleobase-containing co…
Can-miR396b-5p	CAN.G564.15
Can-miR396b-5p	CAN.G1194.18	GO:0043170,GO:0006807,GO:0044238,GO:0071704	macromolecule metabolic process,nitrogen compound metabolic process,primary metabolic process,organic substance metabolic process
Can-miR396b-5p	CAN.G75.10	GO:0034645,GO:0009059,GO:0044271,GO:0010467,GO:1901576,GO:0044249,GO:0034641,GO:0009058,GO:0044260,GO:0043170,GO:0006807,GO:0009987,GO:0044238,GO:0044237,GO:0071704,GO:0003676,GO:0005515	cellular macromolecule biosynthetic process,macromolecule biosynthetic process,cellular nitrogen compound biosynthetic process,gene expression,organic substance biosynthetic process,cellular biosynthetic process,cellular nitrogen compound metabolic process,biosynthetic process,cellular macromolecule metabolic process,macromolecule metabolic process,nitrogen compound metabolic process,cellular pro…
Can-miR396b-5p	CAN.G575.7	GO:0050794,GO:0065007,GO:0050789,GO:0009987,GO:0044763,GO:0044699,GO:0050896,GO:0007154,GO:0005515	regulation of cellular process,biological regulation,regulation of biological process,cellular process,single-organism cellular process,single-organism process,response to stimulus,cell communication,protein binding
Can-miR396b-5p	CAN.G475.33	GO:0032774,GO:2001141,GO:0097659,GO:0006351,GO:1903506,GO:0051252,GO:0006355,GO:0019219,GO:0034654,GO:0032501,GO:2000112,GO:0010556,GO:0018130,GO:0019438,GO:0034645,GO:0009889,GO:0031326,GO:0009059,GO:0051171,GO:1901362,GO:0080090,GO:0044271,GO:0031323,GO:0010468,GO:0019222,GO:0060255,GO:0016070,GO:0009791,GO:0010467,GO:0050793,GO:0044767,GO:0048856,GO:0048580,GO:0032502,GO:0007275,GO:0090304,GO:…	RNA biosynthetic process,regulation of RNA biosynthetic process,nucleic acid-templated transcription,transcription, DNA-templated,regulation of nucleic acid-templated transcription,regulation of RNA metabolic process,regulation of transcription, DNA-templated,regulation of nucleobase-containing compound metabolic process,nucleobase-containing compound biosynthetic process,multicellular organismal…
Can-miR396b-5p	CAN.G905.21	GO:0032501,GO:0009791,GO:0044767,GO:0048856,GO:0032502,GO:0007275,GO:0044707,GO:0022622,GO:0048364,GO:0048513,GO:0009725,GO:0009719,GO:0048731,GO:0048569,GO:0048528,GO:0099402,GO:0010033,GO:0042221,GO:0009628,GO:1901700,GO:0009987,GO:0044763,GO:0044699,GO:0050896,GO:0040007,GO:0010035,GO:0005634,GO:0030312,GO:0005618,GO:0009507,GO:0098805,GO:0009536,GO:0031975,GO:0098588,GO:0031967,GO:0043229,GO:…	multicellular organismal process,post-embryonic development,single-organism developmental process,anatomical structure development,developmental process,multicellular organism development,single-multicellular organism process,root system development,root development,animal organ development,response to hormone,response to endogenous stimulus,system development,post-embryonic organ development,pos…
Can-miR396b-5p	CAN.G1121.10
Can-miR396b-5p	CAN.G162.54	GO:0065007,GO:0050789,GO:0044699,GO:0003676,GO:0005515,GO:0042802,GO:0042803,GO:0035639,GO:0009507,GO:0009941,GO:0009526,GO:0098805,GO:0009536,GO:0031975,GO:0098588,GO:0031967,GO:0043229,GO:0043226,GO:0044424,GO:0043231,GO:0043227,GO:0005622,GO:0044435,GO:0044434,GO:0005829,GO:0044464,GO:0005623,GO:0031090,GO:0055044,GO:0005911,GO:0030054,GO:0009506,GO:0071944	biological regulation,regulation of biological process,single-organism process,nucleic acid binding,protein binding,identical protein binding,protein homodimerization activity,purine ribonucleoside triphosphate binding,chloroplast,chloroplast envelope,plastid envelope,whole membrane,plastid,envelope,bounding membrane of organelle,organelle envelope,intracellular organelle,organelle,intracellular …
Can-miR396b-5p	CAN.G941.9	GO:0034645,GO:0009059,GO:0044271,GO:0010467,GO:1901576,GO:0044249,GO:0034641,GO:0009058,GO:0044260,GO:0043170,GO:0006807,GO:0009987,GO:0044238,GO:0044237,GO:0071704,GO:0043229,GO:0043226,GO:0044424,GO:0005622,GO:0044464,GO:0005623	cellular macromolecule biosynthetic process,macromolecule biosynthetic process,cellular nitrogen compound biosynthetic process,gene expression,organic substance biosynthetic process,cellular biosynthetic process,cellular nitrogen compound metabolic process,biosynthetic process,cellular macromolecule metabolic process,macromolecule metabolic process,nitrogen compound metabolic process,cellular pro…
Can-miR396b-5p	CAN.G756.24	GO:0009725,GO:0009719,GO:0051704,GO:0033993,GO:0010033,GO:0042221,GO:1901700,GO:0009987,GO:0043207,GO:0051707,GO:0009607,GO:0050896,GO:0009605,GO:0003676,GO:0005515,GO:0046872,GO:0043169,GO:0043229,GO:0043226,GO:0044424,GO:0005622,GO:0005829,GO:0044464,GO:0005623	response to hormone,response to endogenous stimulus,multi-organism process,response to lipid,response to organic substance,response to chemical,response to oxygen-containing compound,cellular process,response to external biotic stimulus,response to other organism,response to biotic stimulus,response to stimulus,response to external stimulus,nucleic acid binding,protein binding,metal ion binding,c…
Can-miR396b-5p	CAN.G367.2	GO:0032501,GO:0080167,GO:0009791,GO:0044767,GO:0048856,GO:0032502,GO:0007275,GO:0044707,GO:0065007,GO:0033993,GO:0010033,GO:0042221,GO:0043170,GO:0006807,GO:0009628,GO:1901700,GO:0044699,GO:0014070,GO:0050896,GO:0044238,GO:0071704,GO:0005515,GO:0005524,GO:0035639,GO:0009507,GO:0009536,GO:0043229,GO:0043226,GO:0044424,GO:0043231,GO:0043227,GO:0005622,GO:0044464,GO:0005623	multicellular organismal process,response to karrikin,post-embryonic development,single-organism developmental process,anatomical structure development,developmental process,multicellular organism development,single-multicellular organism process,biological regulation,response to lipid,response to organic substance,response to chemical,macromolecule metabolic process,nitrogen compound metabolic p…
Can-miR396b-5p	CAN.G696.10
Can-miR396b-5p	CAN.G1222.18	GO:0032501,GO:0000003,GO:0022414,GO:0051704,GO:0044702,GO:0009875,GO:0048544,GO:0008037,GO:0044703,GO:0044706,GO:0009856,GO:0009987,GO:0044763,GO:0044699,GO:0007154,GO:0044424,GO:0005622,GO:0044464,GO:0005623,GO:0071944	multicellular organismal process,reproduction,reproductive process,multi-organism process,single organism reproductive process,pollen-pistil interaction,recognition of pollen,cell recognition,multi-organism reproductive process,multi-multicellular organism process,pollination,cellular process,single-organism cellular process,single-organism process,cell communication,intracellular part,intracellu…
can-miR396d-m1-5p	CAN.G476.8
can-miR396d-m1-5p	CAN.G1140.8	GO:0003677,GO:0003676	DNA binding,nucleic acid binding
can-miR396d-m1-5p	CAN.G53.35	GO:0032774,GO:2001141,GO:0097659,GO:0006351,GO:1903506,GO:0051252,GO:0006355,GO:0019219,GO:0034654,GO:0032501,GO:2000112,GO:0010556,GO:0018130,GO:0019438,GO:0034645,GO:0009889,GO:0031326,GO:0009059,GO:0051171,GO:1901362,GO:0080090,GO:0044271,GO:0031323,GO:0010468,GO:0019222,GO:0060255,GO:0016070,GO:0009791,GO:0010467,GO:0044767,GO:0048856,GO:0032502,GO:0007275,GO:0090304,GO:0044707,GO:0006139,GO:…	RNA biosynthetic process,regulation of RNA biosynthetic process,nucleic acid-templated transcription,transcription, DNA-templated,regulation of nucleic acid-templated transcription,regulation of RNA metabolic process,regulation of transcription, DNA-templated,regulation of nucleobase-containing compound metabolic process,nucleobase-containing compound biosynthetic process,multicellular organismal…
can-miR396d-m1-5p	CAN.G192.1	GO:0032774,GO:2001141,GO:0097659,GO:0006351,GO:1903506,GO:0051252,GO:0006355,GO:0019219,GO:0034654,GO:0032501,GO:2000112,GO:0010556,GO:0018130,GO:0019438,GO:0034645,GO:0009889,GO:0031326,GO:0009059,GO:0051171,GO:1901362,GO:0080090,GO:0044271,GO:0031323,GO:0010468,GO:0019222,GO:0060255,GO:0016070,GO:0009791,GO:0010467,GO:0044767,GO:0048856,GO:0032502,GO:0007275,GO:0090304,GO:0044707,GO:0006139,GO:…	RNA biosynthetic process,regulation of RNA biosynthetic process,nucleic acid-templated transcription,transcription, DNA-templated,regulation of nucleic acid-templated transcription,regulation of RNA metabolic process,regulation of transcription, DNA-templated,regulation of nucleobase-containing compound metabolic process,nucleobase-containing compound biosynthetic process,multicellular organismal…
can-miR396d-m1-5p	CAN.G959.16	GO:0032774,GO:2001141,GO:0097659,GO:0006351,GO:1903506,GO:0051252,GO:0006355,GO:0019219,GO:0034654,GO:0032501,GO:2000112,GO:0010556,GO:0018130,GO:0019438,GO:0034645,GO:0009889,GO:0031326,GO:0009059,GO:0051171,GO:1901362,GO:0080090,GO:0044271,GO:0031323,GO:0010468,GO:0019222,GO:0060255,GO:0016070,GO:0009791,GO:0010467,GO:0044767,GO:0048856,GO:0032502,GO:0007275,GO:0090304,GO:0044707,GO:0006139,GO:…	RNA biosynthetic process,regulation of RNA biosynthetic process,nucleic acid-templated transcription,transcription, DNA-templated,regulation of nucleic acid-templated transcription,regulation of RNA metabolic process,regulation of transcription, DNA-templated,regulation of nucleobase-containing compound metabolic process,nucleobase-containing compound biosynthetic process,multicellular organismal…
can-miR396d-m1-5p	CAN.G1073.5
can-miR396d-m1-5p	CAN.G143.13	GO:0009507,GO:0009536,GO:0043229,GO:0043226,GO:0044424,GO:0043231,GO:0043227,GO:0005622,GO:0044464,GO:0005623	chloroplast,plastid,intracellular organelle,organelle,intracellular part,intracellular membrane-bounded organelle,membrane-bounded organelle,intracellular,cell part,cell
can-miR396d-m1-5p	CAN.G575.8	GO:0005515	protein binding
can-miR396d-m1-5p	CAN.G997.12	GO:0046872,GO:0043169	metal ion binding,cation binding
can-miR396d-m1-5p	CAN.G1645.10	GO:0032774,GO:2001141,GO:0097659,GO:0006351,GO:1903506,GO:0051252,GO:0006355,GO:0019219,GO:0034654,GO:2000112,GO:0010556,GO:0018130,GO:0019438,GO:0034645,GO:0009889,GO:0031326,GO:0009059,GO:0051171,GO:1901362,GO:0080090,GO:0044271,GO:0031323,GO:0010468,GO:0019222,GO:0060255,GO:0016070,GO:0010467,GO:0090304,GO:0006139,GO:1901576,GO:0046483,GO:0044249,GO:0034641,GO:0009058,GO:0050794,GO:0006725,GO:…	RNA biosynthetic process,regulation of RNA biosynthetic process,nucleic acid-templated transcription,transcription, DNA-templated,regulation of nucleic acid-templated transcription,regulation of RNA metabolic process,regulation of transcription, DNA-templated,regulation of nucleobase-containing compound metabolic process,nucleobase-containing compound biosynthetic process,regulation of cellular m…
can-miR396d-m1-5p	CAN.G575.133	GO:0005515	protein binding
can-miR396d-m1-5p	CAN.G308.39
can-miR396d-m1-5p	CAN.G1008.2	GO:0051704,GO:0009628,GO:0009987,GO:0009266,GO:0043207,GO:0051707,GO:0009607,GO:0050896,GO:0009605,GO:0030312,GO:0005618,GO:0009507,GO:0009536,GO:0043229,GO:0043226,GO:0044424,GO:0043231,GO:0043227,GO:0005622,GO:0005829,GO:0044464,GO:0005623,GO:0071944	multi-organism process,response to abiotic stimulus,cellular process,response to temperature stimulus,response to external biotic stimulus,response to other organism,response to biotic stimulus,response to stimulus,response to external stimulus,external encapsulating structure,cell wall,chloroplast,plastid,intracellular organelle,organelle,intracellular part,intracellular membrane-bounded organel…
can-miR396d-m1-5p	CAN.G113.6	GO:0046872,GO:0043169	metal ion binding,cation binding
can-miR396d-m1-5p	CAN.G170.8	GO:0008283,GO:0042127,GO:0032774,GO:2001141,GO:0097659,GO:0006351,GO:1903506,GO:0051252,GO:0006355,GO:0019219,GO:0034654,GO:0032501,GO:2000112,GO:0010556,GO:0018130,GO:0019438,GO:0051365,GO:0080167,GO:0071367,GO:0034645,GO:0009889,GO:0002119,GO:0019757,GO:0043401,GO:0061062,GO:0010218,GO:0019760,GO:0002164,GO:0048545,GO:0031326,GO:0071383,GO:0016143,GO:0009631,GO:0009059,GO:0051171,GO:0009742,GO:…	cell proliferation,regulation of cell proliferation,RNA biosynthetic process,regulation of RNA biosynthetic process,nucleic acid-templated transcription,transcription, DNA-templated,regulation of nucleic acid-templated transcription,regulation of RNA metabolic process,regulation of transcription, DNA-templated,regulation of nucleobase-containing compound metabolic process,nucleobase-containing co…
can-miR396d-m1-5p	CAN.G97.9	GO:0009628,GO:0050896,GO:0005509,GO:0046872,GO:0043169,GO:0030312,GO:0005618,GO:0044424,GO:0005622,GO:0005829,GO:0044464,GO:0005623,GO:0071944	response to abiotic stimulus,response to stimulus,calcium ion binding,metal ion binding,cation binding,external encapsulating structure,cell wall,intracellular part,intracellular,cytosol,cell part,cell,cell periphery
can-miR396d-m1-5p	CAN.G1269.5	GO:0008283,GO:0042127,GO:0032774,GO:0097659,GO:0006351,GO:0034654,GO:0032501,GO:0018130,GO:0019438,GO:0051365,GO:0080167,GO:0071367,GO:0034645,GO:0002119,GO:0019757,GO:0043401,GO:0061062,GO:0010218,GO:0019760,GO:0002164,GO:0048545,GO:0071383,GO:0016143,GO:0009631,GO:0009059,GO:0009742,GO:0009741,GO:1901362,GO:0044271,GO:0019222,GO:0010114,GO:0016070,GO:0009791,GO:0043562,GO:0008285,GO:0006995,GO:…	cell proliferation,regulation of cell proliferation,RNA biosynthetic process,nucleic acid-templated transcription,transcription, DNA-templated,nucleobase-containing compound biosynthetic process,multicellular organismal process,heterocycle biosynthetic process,aromatic compound biosynthetic process,cellular response to potassium ion starvation,response to karrikin,cellular response to brassinoste…
can-miR396d-m1-5p	CAN.G137.32	GO:0008283,GO:0042127,GO:0032774,GO:2001141,GO:0097659,GO:0006351,GO:1903506,GO:0051252,GO:0006355,GO:0019219,GO:0034654,GO:0032501,GO:2000112,GO:0010556,GO:0018130,GO:0019438,GO:0051365,GO:0080167,GO:0071367,GO:0034645,GO:0009889,GO:0002119,GO:0019757,GO:0043401,GO:0061062,GO:0010218,GO:0019760,GO:0002164,GO:0048545,GO:0031326,GO:0071383,GO:0016143,GO:0009631,GO:0009059,GO:0051171,GO:0009742,GO:…	cell proliferation,regulation of cell proliferation,RNA biosynthetic process,regulation of RNA biosynthetic process,nucleic acid-templated transcription,transcription, DNA-templated,regulation of nucleic acid-templated transcription,regulation of RNA metabolic process,regulation of transcription, DNA-templated,regulation of nucleobase-containing compound metabolic process,nucleobase-containing co…
can-miR396d-m1-5p	CAN.G1231.32	GO:0008283,GO:0042127,GO:0032774,GO:2001141,GO:0097659,GO:0006351,GO:1903506,GO:0051252,GO:0006355,GO:0019219,GO:0034654,GO:0032501,GO:2000112,GO:0010556,GO:0018130,GO:0019438,GO:0051365,GO:0080167,GO:0071367,GO:0034645,GO:0009889,GO:0002119,GO:0019757,GO:0043401,GO:0061062,GO:0010218,GO:0019760,GO:0002164,GO:0048545,GO:0031326,GO:0071383,GO:0016143,GO:0009631,GO:0009059,GO:0051171,GO:0009742,GO:…	cell proliferation,regulation of cell proliferation,RNA biosynthetic process,regulation of RNA biosynthetic process,nucleic acid-templated transcription,transcription, DNA-templated,regulation of nucleic acid-templated transcription,regulation of RNA metabolic process,regulation of transcription, DNA-templated,regulation of nucleobase-containing compound metabolic process,nucleobase-containing co…
can-miR396d-m1-5p	CAN.G1039.19	GO:0008283,GO:0042127,GO:0032774,GO:2001141,GO:0097659,GO:0006351,GO:1903506,GO:0051252,GO:0006355,GO:0019219,GO:0034654,GO:0032501,GO:2000112,GO:0010556,GO:0018130,GO:0019438,GO:0051365,GO:0080167,GO:0071367,GO:0034645,GO:0009889,GO:0002119,GO:0019757,GO:0043401,GO:0061062,GO:0010218,GO:0019760,GO:0002164,GO:0048545,GO:0031326,GO:0071383,GO:0016143,GO:0009631,GO:0009059,GO:0051171,GO:0009742,GO:…	cell proliferation,regulation of cell proliferation,RNA biosynthetic process,regulation of RNA biosynthetic process,nucleic acid-templated transcription,transcription, DNA-templated,regulation of nucleic acid-templated transcription,regulation of RNA metabolic process,regulation of transcription, DNA-templated,regulation of nucleobase-containing compound metabolic process,nucleobase-containing co…
can-miR396d-m1-5p	CAN.G567.95	GO:0008283,GO:0042127,GO:0032774,GO:2001141,GO:0097659,GO:0006351,GO:1903506,GO:0051252,GO:0006355,GO:0019219,GO:0034654,GO:0032501,GO:2000112,GO:0010556,GO:0018130,GO:0019438,GO:0051365,GO:0080167,GO:0071367,GO:0034645,GO:0009889,GO:0002119,GO:0019757,GO:0043401,GO:0061062,GO:0010218,GO:0019760,GO:0002164,GO:0048545,GO:0031326,GO:0071383,GO:0016143,GO:0009631,GO:0009059,GO:0051171,GO:0009742,GO:…	cell proliferation,regulation of cell proliferation,RNA biosynthetic process,regulation of RNA biosynthetic process,nucleic acid-templated transcription,transcription, DNA-templated,regulation of nucleic acid-templated transcription,regulation of RNA metabolic process,regulation of transcription, DNA-templated,regulation of nucleobase-containing compound metabolic process,nucleobase-containing co…
can-miR396d-m1-5p	CAN.G303.7	GO:0008283,GO:0042127,GO:0032774,GO:2001141,GO:0097659,GO:0006351,GO:1903506,GO:0051252,GO:0006355,GO:0019219,GO:0034654,GO:0032501,GO:2000112,GO:0010556,GO:0018130,GO:0019438,GO:0051365,GO:0080167,GO:0071367,GO:0034645,GO:0009889,GO:0002119,GO:0019757,GO:0043401,GO:0061062,GO:0010218,GO:0019760,GO:0002164,GO:0048545,GO:0031326,GO:0071383,GO:0016143,GO:0009631,GO:0009059,GO:0051171,GO:0009742,GO:…	cell proliferation,regulation of cell proliferation,RNA biosynthetic process,regulation of RNA biosynthetic process,nucleic acid-templated transcription,transcription, DNA-templated,regulation of nucleic acid-templated transcription,regulation of RNA metabolic process,regulation of transcription, DNA-templated,regulation of nucleobase-containing compound metabolic process,nucleobase-containing co…
can-miR396d-m1-5p	CAN.G438.16	GO:0050794,GO:0065007,GO:0050789,GO:0009987,GO:0044763,GO:0044699,GO:0043229,GO:0043226,GO:0044424,GO:0043231,GO:0043227,GO:0005622,GO:0044464,GO:0005623	regulation of cellular process,biological regulation,regulation of biological process,cellular process,single-organism cellular process,single-organism process,intracellular organelle,organelle,intracellular part,intracellular membrane-bounded organelle,membrane-bounded organelle,intracellular,cell part,cell
can-miR396d-m1-5p	CAN.G1343.7	GO:0008283,GO:0042127,GO:0032774,GO:2001141,GO:0097659,GO:0006351,GO:1903506,GO:0051252,GO:0006355,GO:0019219,GO:0034654,GO:0032501,GO:2000112,GO:0010556,GO:0018130,GO:0019438,GO:0051365,GO:0080167,GO:0071367,GO:0034645,GO:0009889,GO:0002119,GO:0019757,GO:0043401,GO:0061062,GO:0010218,GO:0019760,GO:0002164,GO:0048545,GO:0031326,GO:0071383,GO:0016143,GO:0009631,GO:0009059,GO:0051171,GO:0009742,GO:…	cell proliferation,regulation of cell proliferation,RNA biosynthetic process,regulation of RNA biosynthetic process,nucleic acid-templated transcription,transcription, DNA-templated,regulation of nucleic acid-templated transcription,regulation of RNA metabolic process,regulation of transcription, DNA-templated,regulation of nucleobase-containing compound metabolic process,nucleobase-containing co…
can-miR396d-m1-5p	CAN.G1239.15	GO:0008283,GO:0042127,GO:0032774,GO:2001141,GO:0097659,GO:0006351,GO:1903506,GO:0051252,GO:0006355,GO:0019219,GO:0034654,GO:0032501,GO:2000112,GO:0010556,GO:0018130,GO:0019438,GO:0051365,GO:0080167,GO:0071367,GO:0034645,GO:0009889,GO:0002119,GO:0019757,GO:0043401,GO:0061062,GO:0010218,GO:0019760,GO:0002164,GO:0048545,GO:0031326,GO:0071383,GO:0016143,GO:0009631,GO:0009059,GO:0051171,GO:0009742,GO:…	cell proliferation,regulation of cell proliferation,RNA biosynthetic process,regulation of RNA biosynthetic process,nucleic acid-templated transcription,transcription, DNA-templated,regulation of nucleic acid-templated transcription,regulation of RNA metabolic process,regulation of transcription, DNA-templated,regulation of nucleobase-containing compound metabolic process,nucleobase-containing co…
can-miR396d-m1-5p	CAN.G564.15
can-miR396d-m1-5p	CAN.G1194.18	GO:0043170,GO:0006807,GO:0044238,GO:0071704	macromolecule metabolic process,nitrogen compound metabolic process,primary metabolic process,organic substance metabolic process
can-miR396d-m1-5p	CAN.G75.10	GO:0034645,GO:0009059,GO:0044271,GO:0010467,GO:1901576,GO:0044249,GO:0034641,GO:0009058,GO:0044260,GO:0043170,GO:0006807,GO:0009987,GO:0044238,GO:0044237,GO:0071704,GO:0003676,GO:0005515	cellular macromolecule biosynthetic process,macromolecule biosynthetic process,cellular nitrogen compound biosynthetic process,gene expression,organic substance biosynthetic process,cellular biosynthetic process,cellular nitrogen compound metabolic process,biosynthetic process,cellular macromolecule metabolic process,macromolecule metabolic process,nitrogen compound metabolic process,cellular pro…
can-miR396d-m1-5p	CAN.G575.7	GO:0050794,GO:0065007,GO:0050789,GO:0009987,GO:0044763,GO:0044699,GO:0050896,GO:0007154,GO:0005515	regulation of cellular process,biological regulation,regulation of biological process,cellular process,single-organism cellular process,single-organism process,response to stimulus,cell communication,protein binding
can-miR396d-m1-5p	CAN.G475.33	GO:0032774,GO:2001141,GO:0097659,GO:0006351,GO:1903506,GO:0051252,GO:0006355,GO:0019219,GO:0034654,GO:0032501,GO:2000112,GO:0010556,GO:0018130,GO:0019438,GO:0034645,GO:0009889,GO:0031326,GO:0009059,GO:0051171,GO:1901362,GO:0080090,GO:0044271,GO:0031323,GO:0010468,GO:0019222,GO:0060255,GO:0016070,GO:0009791,GO:0010467,GO:0050793,GO:0044767,GO:0048856,GO:0048580,GO:0032502,GO:0007275,GO:0090304,GO:…	RNA biosynthetic process,regulation of RNA biosynthetic process,nucleic acid-templated transcription,transcription, DNA-templated,regulation of nucleic acid-templated transcription,regulation of RNA metabolic process,regulation of transcription, DNA-templated,regulation of nucleobase-containing compound metabolic process,nucleobase-containing compound biosynthetic process,multicellular organismal…
can-miR396d-m1-5p	CAN.G905.21	GO:0032501,GO:0009791,GO:0044767,GO:0048856,GO:0032502,GO:0007275,GO:0044707,GO:0022622,GO:0048364,GO:0048513,GO:0009725,GO:0009719,GO:0048731,GO:0048569,GO:0048528,GO:0099402,GO:0010033,GO:0042221,GO:0009628,GO:1901700,GO:0009987,GO:0044763,GO:0044699,GO:0050896,GO:0040007,GO:0010035,GO:0005634,GO:0030312,GO:0005618,GO:0009507,GO:0098805,GO:0009536,GO:0031975,GO:0098588,GO:0031967,GO:0043229,GO:…	multicellular organismal process,post-embryonic development,single-organism developmental process,anatomical structure development,developmental process,multicellular organism development,single-multicellular organism process,root system development,root development,animal organ development,response to hormone,response to endogenous stimulus,system development,post-embryonic organ development,pos…
can-miR396d-m1-5p	CAN.G1121.10
can-miR396d-m1-5p	CAN.G162.54	GO:0065007,GO:0050789,GO:0044699,GO:0003676,GO:0005515,GO:0042802,GO:0042803,GO:0035639,GO:0009507,GO:0009941,GO:0009526,GO:0098805,GO:0009536,GO:0031975,GO:0098588,GO:0031967,GO:0043229,GO:0043226,GO:0044424,GO:0043231,GO:0043227,GO:0005622,GO:0044435,GO:0044434,GO:0005829,GO:0044464,GO:0005623,GO:0031090,GO:0055044,GO:0005911,GO:0030054,GO:0009506,GO:0071944	biological regulation,regulation of biological process,single-organism process,nucleic acid binding,protein binding,identical protein binding,protein homodimerization activity,purine ribonucleoside triphosphate binding,chloroplast,chloroplast envelope,plastid envelope,whole membrane,plastid,envelope,bounding membrane of organelle,organelle envelope,intracellular organelle,organelle,intracellular …
can-miR396d-m1-5p	CAN.G941.9	GO:0034645,GO:0009059,GO:0044271,GO:0010467,GO:1901576,GO:0044249,GO:0034641,GO:0009058,GO:0044260,GO:0043170,GO:0006807,GO:0009987,GO:0044238,GO:0044237,GO:0071704,GO:0043229,GO:0043226,GO:0044424,GO:0005622,GO:0044464,GO:0005623	cellular macromolecule biosynthetic process,macromolecule biosynthetic process,cellular nitrogen compound biosynthetic process,gene expression,organic substance biosynthetic process,cellular biosynthetic process,cellular nitrogen compound metabolic process,biosynthetic process,cellular macromolecule metabolic process,macromolecule metabolic process,nitrogen compound metabolic process,cellular pro…
can-miR396d-m1-5p	CAN.G756.24	GO:0009725,GO:0009719,GO:0051704,GO:0033993,GO:0010033,GO:0042221,GO:1901700,GO:0009987,GO:0043207,GO:0051707,GO:0009607,GO:0050896,GO:0009605,GO:0003676,GO:0005515,GO:0046872,GO:0043169,GO:0043229,GO:0043226,GO:0044424,GO:0005622,GO:0005829,GO:0044464,GO:0005623	response to hormone,response to endogenous stimulus,multi-organism process,response to lipid,response to organic substance,response to chemical,response to oxygen-containing compound,cellular process,response to external biotic stimulus,response to other organism,response to biotic stimulus,response to stimulus,response to external stimulus,nucleic acid binding,protein binding,metal ion binding,c…
can-miR396d-m1-5p	CAN.G367.2	GO:0032501,GO:0080167,GO:0009791,GO:0044767,GO:0048856,GO:0032502,GO:0007275,GO:0044707,GO:0065007,GO:0033993,GO:0010033,GO:0042221,GO:0043170,GO:0006807,GO:0009628,GO:1901700,GO:0044699,GO:0014070,GO:0050896,GO:0044238,GO:0071704,GO:0005515,GO:0005524,GO:0035639,GO:0009507,GO:0009536,GO:0043229,GO:0043226,GO:0044424,GO:0043231,GO:0043227,GO:0005622,GO:0044464,GO:0005623	multicellular organismal process,response to karrikin,post-embryonic development,single-organism developmental process,anatomical structure development,developmental process,multicellular organism development,single-multicellular organism process,biological regulation,response to lipid,response to organic substance,response to chemical,macromolecule metabolic process,nitrogen compound metabolic p…
can-miR396d-m1-5p	CAN.G696.10
can-miR396d-m1-5p	CAN.G1222.18	GO:0032501,GO:0000003,GO:0022414,GO:0051704,GO:0044702,GO:0009875,GO:0048544,GO:0008037,GO:0044703,GO:0044706,GO:0009856,GO:0009987,GO:0044763,GO:0044699,GO:0007154,GO:0044424,GO:0005622,GO:0044464,GO:0005623,GO:0071944	multicellular organismal process,reproduction,reproductive process,multi-organism process,single organism reproductive process,pollen-pistil interaction,recognition of pollen,cell recognition,multi-organism reproductive process,multi-multicellular organism process,pollination,cellular process,single-organism cellular process,single-organism process,cell communication,intracellular part,intracellu…
miR166g-Known-3p	CAN.G446.2	GO:0008283,GO:0042127,GO:0032774,GO:2001141,GO:0097659,GO:0006351,GO:1903506,GO:0051252,GO:0006355,GO:0019219,GO:0034654,GO:0032501,GO:2000112,GO:0010556,GO:0018130,GO:0019438,GO:0034645,GO:0009889,GO:0031326,GO:0009059,GO:0051171,GO:1901362,GO:0080090,GO:0044271,GO:0031323,GO:0010468,GO:0019222,GO:0060255,GO:0016070,GO:0009791,GO:0010467,GO:0050793,GO:0044767,GO:0048856,GO:0032502,GO:0007275,GO:…	cell proliferation,regulation of cell proliferation,RNA biosynthetic process,regulation of RNA biosynthetic process,nucleic acid-templated transcription,transcription, DNA-templated,regulation of nucleic acid-templated transcription,regulation of RNA metabolic process,regulation of transcription, DNA-templated,regulation of nucleobase-containing compound metabolic process,nucleobase-containing co…
miR166g-Known-3p	CAN.G438.3	GO:0008283,GO:0042127,GO:0032501,GO:0009791,GO:0050793,GO:0044767,GO:0048856,GO:0032502,GO:0007275,GO:0044707,GO:0022622,GO:0048364,GO:0048440,GO:0048513,GO:0009725,GO:0009719,GO:0048731,GO:0000003,GO:0022414,GO:0030154,GO:0048467,GO:0048366,GO:0035670,GO:0048481,GO:0050794,GO:0065007,GO:0050789,GO:0044702,GO:0048367,GO:0048827,GO:0099402,GO:0010089,GO:0048262,GO:0048263,GO:0009855,GO:0009953,GO:…	cell proliferation,regulation of cell proliferation,multicellular organismal process,post-embryonic development,regulation of developmental process,single-organism developmental process,anatomical structure development,developmental process,multicellular organism development,single-multicellular organism process,root system development,root development,carpel development,animal organ development,…
miR166g-Known-3p	CAN.G1520.1	GO:0008283,GO:0042127,GO:0032774,GO:2001141,GO:0097659,GO:0006351,GO:1903506,GO:0051252,GO:0006355,GO:0019219,GO:0034654,GO:0032501,GO:2000112,GO:0010556,GO:0018130,GO:0019438,GO:0034645,GO:0009889,GO:0031326,GO:0009059,GO:0051171,GO:1901362,GO:0080090,GO:0044271,GO:0031323,GO:0010468,GO:0019222,GO:0060255,GO:0016070,GO:0009791,GO:0010467,GO:0050793,GO:0044767,GO:0048856,GO:0032502,GO:0007275,GO:…	cell proliferation,regulation of cell proliferation,RNA biosynthetic process,regulation of RNA biosynthetic process,nucleic acid-templated transcription,transcription, DNA-templated,regulation of nucleic acid-templated transcription,regulation of RNA metabolic process,regulation of transcription, DNA-templated,regulation of nucleobase-containing compound metabolic process,nucleobase-containing co…
miR166g-Known-3p	CAN.G1113.2	GO:0008283,GO:0042127,GO:0032501,GO:0009791,GO:0050793,GO:0044767,GO:0048856,GO:0032502,GO:0007275,GO:0044707,GO:0022622,GO:0048364,GO:0048440,GO:0048513,GO:0009725,GO:0009719,GO:0048731,GO:0000003,GO:0022414,GO:0030154,GO:0048467,GO:0048366,GO:0035670,GO:0048481,GO:0050794,GO:0065007,GO:0050789,GO:0044702,GO:0048367,GO:0048827,GO:0099402,GO:0010089,GO:0048262,GO:0048263,GO:0009855,GO:0009953,GO:…	cell proliferation,regulation of cell proliferation,multicellular organismal process,post-embryonic development,regulation of developmental process,single-organism developmental process,anatomical structure development,developmental process,multicellular organism development,single-multicellular organism process,root system development,root development,carpel development,animal organ development,…
miR166g-Known-3p	CAN.G631.32	GO:0008283,GO:0042127,GO:0032501,GO:0009791,GO:0050793,GO:0044767,GO:0048856,GO:0032502,GO:0007275,GO:0044707,GO:0022622,GO:0048364,GO:0048440,GO:0048513,GO:0009725,GO:0009719,GO:0048731,GO:0000003,GO:0022414,GO:0030154,GO:0048467,GO:0048366,GO:0035670,GO:0048481,GO:0050794,GO:0065007,GO:0050789,GO:0044702,GO:0048367,GO:0048827,GO:0099402,GO:0010089,GO:0048262,GO:0048263,GO:0009855,GO:0009953,GO:…	cell proliferation,regulation of cell proliferation,multicellular organismal process,post-embryonic development,regulation of developmental process,single-organism developmental process,anatomical structure development,developmental process,multicellular organism development,single-multicellular organism process,root system development,root development,carpel development,animal organ development,…
miR166g-Known-3p	CAN.G407.68

## Sheet: S8
Table S8 GO enrichment analysis of targets that were predicted from down-regulated miRNAs in CaCV-infected plants grown at ambient temperature compared to mock-inoculated plants grown at ambient temperature
AV vs AM
The enrichment analysis of targets that were predicted from down-regulated miRNAs in AV vs AM comparison
Following data shows the enriched GO terms and their associated targets and miRNAs
miRNA_Acc.	Target_ID	Enriched_GO_terms	Descriptions
Can-miR397-3p	CAN.G862.66	GO:0044710,GO:0006725,GO:1901360,GO:0044699,GO:0003824	single-organism metabolic process,cellular aromatic compound metabolic process,organic cyclic compound metabolic process,single-organism process,catalytic activity
Can-miR398b-3p	CAN.G48.20
Can-miR398b-3p	CAN.G197.1	GO:0003824	catalytic activity
Can-miR397-5p	CAN.G351.2	GO:0009698,GO:0009808,GO:0046274,GO:0046271,GO:1901361,GO:0044712,GO:0019439,GO:0019748,GO:0055114,GO:0044248,GO:1901575,GO:0009056,GO:0044710,GO:0006725,GO:1901360,GO:0044699,GO:0052716,GO:0005507,GO:0016682,GO:0016679,GO:0046914,GO:0046872,GO:0043169,GO:0016491,GO:0003824,GO:0048046,GO:0005576	phenylpropanoid metabolic process,lignin metabolic process,lignin catabolic process,phenylpropanoid catabolic process,organic cyclic compound catabolic process,single-organism catabolic process,aromatic compound catabolic process,secondary metabolic process,oxidation-reduction process,cellular catabolic process,organic substance catabolic process,catabolic process,single-organism metabolic proces…
Can-miR397-5p	CAN.G394.71	GO:0009698,GO:0009808,GO:0046274,GO:0046271,GO:1901361,GO:0044712,GO:0019439,GO:0019748,GO:0055114,GO:0044248,GO:1901575,GO:0009056,GO:0044710,GO:0006725,GO:1901360,GO:0044699,GO:0052716,GO:0005507,GO:0016682,GO:0016679,GO:0046914,GO:0046872,GO:0043169,GO:0016491,GO:0003824,GO:0048046,GO:0005576	phenylpropanoid metabolic process,lignin metabolic process,lignin catabolic process,phenylpropanoid catabolic process,organic cyclic compound catabolic process,single-organism catabolic process,aromatic compound catabolic process,secondary metabolic process,oxidation-reduction process,cellular catabolic process,organic substance catabolic process,catabolic process,single-organism metabolic proces…
Can-miR397-5p	CAN.G229.5	GO:0055114,GO:0044710,GO:0044699	oxidation-reduction process,single-organism metabolic process,single-organism process
Can-miR397-5p	CAN.G1297.5	GO:0009698,GO:0009808,GO:0046274,GO:0046271,GO:1901361,GO:0044712,GO:0019439,GO:0019748,GO:0055114,GO:0044248,GO:1901575,GO:0009056,GO:0044710,GO:0006725,GO:1901360,GO:0044699,GO:0052716,GO:0005507,GO:0016682,GO:0016679,GO:0046914,GO:0046872,GO:0043169,GO:0016491,GO:0003824,GO:0048046,GO:0005576	phenylpropanoid metabolic process,lignin metabolic process,lignin catabolic process,phenylpropanoid catabolic process,organic cyclic compound catabolic process,single-organism catabolic process,aromatic compound catabolic process,secondary metabolic process,oxidation-reduction process,cellular catabolic process,organic substance catabolic process,catabolic process,single-organism metabolic proces…
Can-miR397-5p	CAN.G355.8	GO:0009698,GO:0009808,GO:0046274,GO:0046271,GO:1901361,GO:0044712,GO:0019439,GO:0019748,GO:0055114,GO:0044248,GO:1901575,GO:0009056,GO:0044710,GO:0006725,GO:1901360,GO:0044699,GO:0052716,GO:0005507,GO:0016682,GO:0016679,GO:0046914,GO:0046872,GO:0043169,GO:0016491,GO:0003824,GO:0048046,GO:0005576	phenylpropanoid metabolic process,lignin metabolic process,lignin catabolic process,phenylpropanoid catabolic process,organic cyclic compound catabolic process,single-organism catabolic process,aromatic compound catabolic process,secondary metabolic process,oxidation-reduction process,cellular catabolic process,organic substance catabolic process,catabolic process,single-organism metabolic proces…
Can-miR397-5p	CAN.G597.8	GO:0009698,GO:0009808,GO:0046274,GO:0046271,GO:1901361,GO:0044712,GO:0019439,GO:0019748,GO:0055114,GO:0044248,GO:1901575,GO:0009056,GO:0044710,GO:0006725,GO:1901360,GO:0044699,GO:0052716,GO:0005507,GO:0016682,GO:0016679,GO:0046914,GO:0046872,GO:0043169,GO:0016491,GO:0003824,GO:0048046,GO:0005576	phenylpropanoid metabolic process,lignin metabolic process,lignin catabolic process,phenylpropanoid catabolic process,organic cyclic compound catabolic process,single-organism catabolic process,aromatic compound catabolic process,secondary metabolic process,oxidation-reduction process,cellular catabolic process,organic substance catabolic process,catabolic process,single-organism metabolic proces…
Can-miR397-5p	CAN.G394.105	GO:0009698,GO:0009808,GO:0046274,GO:0046271,GO:1901361,GO:0044712,GO:0019439,GO:0019748,GO:0055114,GO:0044248,GO:1901575,GO:0009056,GO:0044710,GO:0006725,GO:1901360,GO:0044699,GO:0052716,GO:0005507,GO:0016682,GO:0016679,GO:0046914,GO:0046872,GO:0043169,GO:0016491,GO:0003824,GO:0048046,GO:0005576	phenylpropanoid metabolic process,lignin metabolic process,lignin catabolic process,phenylpropanoid catabolic process,organic cyclic compound catabolic process,single-organism catabolic process,aromatic compound catabolic process,secondary metabolic process,oxidation-reduction process,cellular catabolic process,organic substance catabolic process,catabolic process,single-organism metabolic proces…
Can-miR397-5p	CAN.G358.67	GO:0009698,GO:0009808,GO:0046274,GO:0046271,GO:1901361,GO:0044712,GO:0019439,GO:0019748,GO:0055114,GO:0044248,GO:1901575,GO:0009056,GO:0044710,GO:0006725,GO:1901360,GO:0044699,GO:0052716,GO:0005507,GO:0016682,GO:0016679,GO:0046914,GO:0046872,GO:0043169,GO:0016491,GO:0003824,GO:0048046,GO:0005576	phenylpropanoid metabolic process,lignin metabolic process,lignin catabolic process,phenylpropanoid catabolic process,organic cyclic compound catabolic process,single-organism catabolic process,aromatic compound catabolic process,secondary metabolic process,oxidation-reduction process,cellular catabolic process,organic substance catabolic process,catabolic process,single-organism metabolic proces…
Can-miR397-5p	CAN.G358.66	GO:0009698,GO:0009808,GO:0046274,GO:0046271,GO:1901361,GO:0044712,GO:0019439,GO:0019748,GO:0055114,GO:0044248,GO:1901575,GO:0009056,GO:0044710,GO:0006725,GO:1901360,GO:0044699,GO:0052716,GO:0005507,GO:0016682,GO:0016679,GO:0046914,GO:0046872,GO:0043169,GO:0016491,GO:0003824,GO:0048046,GO:0005576	phenylpropanoid metabolic process,lignin metabolic process,lignin catabolic process,phenylpropanoid catabolic process,organic cyclic compound catabolic process,single-organism catabolic process,aromatic compound catabolic process,secondary metabolic process,oxidation-reduction process,cellular catabolic process,organic substance catabolic process,catabolic process,single-organism metabolic proces…
Can-miR397-5p	CAN.G686.5	GO:0055114,GO:0044710,GO:0044699,GO:0005507,GO:0046914,GO:0046872,GO:0043169	oxidation-reduction process,single-organism metabolic process,single-organism process,copper ion binding,transition metal ion binding,metal ion binding,cation binding
Can-miR397-5p	CAN.G1095.21	GO:0055114,GO:0044710,GO:0044699,GO:0005507,GO:0046914,GO:0046872,GO:0043169,GO:0016491,GO:0003824	oxidation-reduction process,single-organism metabolic process,single-organism process,copper ion binding,transition metal ion binding,metal ion binding,cation binding,oxidoreductase activity,catalytic activity
Can-miR397-5p	CAN.G1544.10	GO:0044699,GO:0003824	single-organism process,catalytic activity
Can-miR397-5p	CAN.G1205.1
Can-miR397-5p	CAN.G337.53	GO:0044699,GO:0046872,GO:0043169,GO:0003824	single-organism process,metal ion binding,cation binding,catalytic activity
Can-miR397-5p	CAN.G12.27
Can-miR397-5p	CAN.G285.19	GO:0044710,GO:0044699,GO:0003824	single-organism metabolic process,single-organism process,catalytic activity
Can-miR397-5p	CAN.G1226.38
Can-miR397-5p	CAN.G1528.4	GO:0044699	single-organism process
Can-miR397-5p	CAN.G619.27
Can-miR397-5p	CAN.G199.24
Can-miR397-5p	CAN.G198.18	GO:0006725,GO:1901360,GO:0046872,GO:0043169,GO:0003824	cellular aromatic compound metabolic process,organic cyclic compound metabolic process,metal ion binding,cation binding,catalytic activity
Can-miR397-5p	CAN.G219.2
Can-miR397-5p	CAN.G774.40
Can-miR408a-3p	CAN.G203.19	GO:0009698,GO:0009808,GO:0046274,GO:0046271,GO:1901361,GO:0044712,GO:0019439,GO:0019748,GO:0055114,GO:0044248,GO:1901575,GO:0009056,GO:0044710,GO:0006725,GO:1901360,GO:0044699,GO:0052716,GO:0005507,GO:0016682,GO:0016679,GO:0046914,GO:0046872,GO:0043169,GO:0016491,GO:0003824,GO:0048046,GO:0005576	phenylpropanoid metabolic process,lignin metabolic process,lignin catabolic process,phenylpropanoid catabolic process,organic cyclic compound catabolic process,single-organism catabolic process,aromatic compound catabolic process,secondary metabolic process,oxidation-reduction process,cellular catabolic process,organic substance catabolic process,catabolic process,single-organism metabolic proces…
Can-miR408a-3p	CAN.G203.17	GO:0009698,GO:0009808,GO:0046274,GO:0046271,GO:1901361,GO:0044712,GO:0019439,GO:0019748,GO:0055114,GO:0044248,GO:1901575,GO:0009056,GO:0044710,GO:0006725,GO:1901360,GO:0044699,GO:0052716,GO:0005507,GO:0016682,GO:0016679,GO:0046914,GO:0046872,GO:0043169,GO:0016491,GO:0003824,GO:0048046,GO:0005576	phenylpropanoid metabolic process,lignin metabolic process,lignin catabolic process,phenylpropanoid catabolic process,organic cyclic compound catabolic process,single-organism catabolic process,aromatic compound catabolic process,secondary metabolic process,oxidation-reduction process,cellular catabolic process,organic substance catabolic process,catabolic process,single-organism metabolic proces…
Can-miR408a-3p	CAN.G358.68	GO:0006725,GO:1901360,GO:0044699	cellular aromatic compound metabolic process,organic cyclic compound metabolic process,single-organism process
Can-miR408a-3p	CAN.G1061.9	GO:0044248,GO:1901575,GO:0009056,GO:0044699,GO:0003824	cellular catabolic process,organic substance catabolic process,catabolic process,single-organism process,catalytic activity

## Sheet: S9
Table S9 GO enrichment analysis of targets that were predicted from up-regulated miRNAs in mock-infected plants grown at high temperature compared to mock-inoculated plants grown at ambient temperature
HM vs AM
The enrichment analysis of targets that were predicted from up-regulated miRNAs in HM vs AM comparison
Following data shows the enriched GO terms and their associated targets and miRNAs
miRNA_Acc.	Target_ID	Enriched_GO_terms	Descriptions
Can-miR172b-3p	CAN.G84.33	GO:0032501,GO:0006355,GO:1903506,GO:2001141,GO:0051252,GO:0097659,GO:0006351,GO:0032774,GO:2000112,GO:0019219,GO:0010556,GO:0034654,GO:0009889,GO:0031326,GO:0080090,GO:0018130,GO:0031323,GO:0010468,GO:0051171,GO:0019438,GO:0044260,GO:0016070,GO:1901362,GO:0060255,GO:0090304,GO:0019222,GO:0006139,GO:0046483,GO:0009987,GO:0010467,GO:0044271,GO:0001071,GO:0003700	multicellular organismal process,regulation of transcription, DNA-templated,regulation of nucleic acid-templated transcription,regulation of RNA biosynthetic process,regulation of RNA metabolic process,nucleic acid-templated transcription,transcription, DNA-templated,RNA biosynthetic process,regulation of cellular macromolecule biosynthetic process,regulation of nucleobase-containing compound met…
Can-miR172b-3p	CAN.G1839.10	GO:0032501,GO:0006355,GO:1903506,GO:2001141,GO:0051252,GO:0000003,GO:0097659,GO:0006351,GO:0032774,GO:2000112,GO:0019219,GO:0022414,GO:0010556,GO:0034654,GO:0009889,GO:0031326,GO:0080090,GO:0018130,GO:0031323,GO:0010468,GO:0051171,GO:0019438,GO:0044260,GO:0016070,GO:1901362,GO:0060255,GO:0090304,GO:0019222,GO:0006139,GO:0046483,GO:0009987,GO:0010467,GO:0044271,GO:0001071,GO:0003700	multicellular organismal process,regulation of transcription, DNA-templated,regulation of nucleic acid-templated transcription,regulation of RNA biosynthetic process,regulation of RNA metabolic process,reproduction,nucleic acid-templated transcription,transcription, DNA-templated,RNA biosynthetic process,regulation of cellular macromolecule biosynthetic process,regulation of nucleobase-containing…
Can-miR172b-3p	CAN.G11.22	GO:0044703,GO:0032501,GO:0006355,GO:1903506,GO:2001141,GO:0051252,GO:0000003,GO:0097659,GO:0006351,GO:0032774,GO:2000112,GO:0019219,GO:0022414,GO:0010556,GO:0034654,GO:0009889,GO:0031326,GO:0080090,GO:0018130,GO:0031323,GO:0010468,GO:0051171,GO:0019438,GO:0044260,GO:0016070,GO:0030154,GO:1901362,GO:0060255,GO:0090304,GO:0044702,GO:0019222,GO:0006139,GO:0046483,GO:0009987,GO:0010467,GO:0044271,GO:…	multi-organism reproductive process,multicellular organismal process,regulation of transcription, DNA-templated,regulation of nucleic acid-templated transcription,regulation of RNA biosynthetic process,regulation of RNA metabolic process,reproduction,nucleic acid-templated transcription,transcription, DNA-templated,RNA biosynthetic process,regulation of cellular macromolecule biosynthetic process…
Can-miR172b-3p	CAN.G404.1
Can-miR172b-3p	CAN.G869.2
Can-miR172b-3p	CAN.G162.129	GO:0044703,GO:0044706,GO:0009875,GO:0032501,GO:0048544,GO:0008037,GO:0009856,GO:0000003,GO:0006468,GO:0022414,GO:0016310,GO:0044260,GO:0044702,GO:0006796,GO:0006793,GO:0009987,GO:0004674,GO:0004672,GO:0016301,GO:0016773,GO:0016772,GO:0016740	multi-organism reproductive process,multi-multicellular organism process,pollen-pistil interaction,multicellular organismal process,recognition of pollen,cell recognition,pollination,reproduction,protein phosphorylation,reproductive process,phosphorylation,cellular macromolecule metabolic process,single organism reproductive process,phosphate-containing compound metabolic process,phosphorus metab…
Can-miR172b-3p	CAN.G816.12	GO:0044703,GO:0044706,GO:0009875,GO:0032501,GO:0048544,GO:0008037,GO:0009856,GO:0000003,GO:0006468,GO:0022414,GO:0016310,GO:0044260,GO:0044702,GO:0006796,GO:0006793,GO:0009987,GO:0004674,GO:0004672,GO:0016301,GO:0016773,GO:0016772,GO:0016740	multi-organism reproductive process,multi-multicellular organism process,pollen-pistil interaction,multicellular organismal process,recognition of pollen,cell recognition,pollination,reproduction,protein phosphorylation,reproductive process,phosphorylation,cellular macromolecule metabolic process,single organism reproductive process,phosphate-containing compound metabolic process,phosphorus metab…
Can-miR172b-3p	CAN.G162.118	GO:0044703,GO:0044706,GO:0009875,GO:0032501,GO:0048544,GO:0008037,GO:0009856,GO:0000003,GO:0006468,GO:0022414,GO:0016310,GO:0044260,GO:0044702,GO:0006796,GO:0006793,GO:0009987,GO:0004674,GO:0004672,GO:0016301,GO:0016773,GO:0016772,GO:0016740	multi-organism reproductive process,multi-multicellular organism process,pollen-pistil interaction,multicellular organismal process,recognition of pollen,cell recognition,pollination,reproduction,protein phosphorylation,reproductive process,phosphorylation,cellular macromolecule metabolic process,single organism reproductive process,phosphate-containing compound metabolic process,phosphorus metab…
Can-miR172b-3p	CAN.G162.128	GO:0044703,GO:0044706,GO:0009875,GO:0032501,GO:0048544,GO:0008037,GO:0009856,GO:0000003,GO:0006468,GO:0022414,GO:0016310,GO:0044260,GO:0044702,GO:0006796,GO:0006793,GO:0009987,GO:0004674,GO:0004672,GO:0016301,GO:0016773,GO:0016772,GO:0016740	multi-organism reproductive process,multi-multicellular organism process,pollen-pistil interaction,multicellular organismal process,recognition of pollen,cell recognition,pollination,reproduction,protein phosphorylation,reproductive process,phosphorylation,cellular macromolecule metabolic process,single organism reproductive process,phosphate-containing compound metabolic process,phosphorus metab…
Can-miR172b-3p	CAN.G162.124	GO:0006468,GO:0016310,GO:0044260,GO:0006796,GO:0006793,GO:0009987,GO:0004674,GO:0004672,GO:0016301,GO:0016773,GO:0016772,GO:0016740	protein phosphorylation,phosphorylation,cellular macromolecule metabolic process,phosphate-containing compound metabolic process,phosphorus metabolic process,cellular process,protein serine/threonine kinase activity,protein kinase activity,kinase activity,phosphotransferase activity, alcohol group as acceptor,transferase activity, transferring phosphorus-containing groups,transferase activity
Can-miR172b-3p	CAN.G416.9	GO:0044703,GO:0044706,GO:0009875,GO:0032501,GO:0048544,GO:0008037,GO:0009856,GO:0000003,GO:0006468,GO:0022414,GO:0016310,GO:0044260,GO:0044702,GO:0006796,GO:0006793,GO:0009987,GO:0004674,GO:0004672,GO:0016301,GO:0016773,GO:0016772,GO:0016740	multi-organism reproductive process,multi-multicellular organism process,pollen-pistil interaction,multicellular organismal process,recognition of pollen,cell recognition,pollination,reproduction,protein phosphorylation,reproductive process,phosphorylation,cellular macromolecule metabolic process,single organism reproductive process,phosphate-containing compound metabolic process,phosphorus metab…
Can-miR172b-3p	CAN.G162.122	GO:0044703,GO:0044706,GO:0009875,GO:0032501,GO:0048544,GO:0008037,GO:0009856,GO:0000003,GO:0006468,GO:0022414,GO:0016310,GO:0044260,GO:0044702,GO:0006796,GO:0006793,GO:0009987,GO:0004674,GO:0004672,GO:0016301,GO:0016773,GO:0016772,GO:0016740	multi-organism reproductive process,multi-multicellular organism process,pollen-pistil interaction,multicellular organismal process,recognition of pollen,cell recognition,pollination,reproduction,protein phosphorylation,reproductive process,phosphorylation,cellular macromolecule metabolic process,single organism reproductive process,phosphate-containing compound metabolic process,phosphorus metab…
Can-miR172b-3p	CAN.G350.39	GO:0032501,GO:0006355,GO:1903506,GO:2001141,GO:0051252,GO:0097659,GO:0006351,GO:0032774,GO:2000112,GO:0019219,GO:0010556,GO:0034654,GO:0009889,GO:0031326,GO:0080090,GO:0018130,GO:0031323,GO:0010468,GO:0051171,GO:0019438,GO:0044260,GO:0016070,GO:1901362,GO:0060255,GO:0090304,GO:0019222,GO:0006139,GO:0046483,GO:0009987,GO:0010467,GO:0044271,GO:0001071,GO:0003700	multicellular organismal process,regulation of transcription, DNA-templated,regulation of nucleic acid-templated transcription,regulation of RNA biosynthetic process,regulation of RNA metabolic process,nucleic acid-templated transcription,transcription, DNA-templated,RNA biosynthetic process,regulation of cellular macromolecule biosynthetic process,regulation of nucleobase-containing compound met…
Can-miR172b-3p	CAN.G165.8	GO:0032501,GO:0006355,GO:1903506,GO:2001141,GO:0051252,GO:0097659,GO:0006351,GO:0032774,GO:2000112,GO:0019219,GO:0010556,GO:0034654,GO:0009889,GO:0031326,GO:0080090,GO:0018130,GO:0031323,GO:0010468,GO:0051171,GO:0019438,GO:0044260,GO:0016070,GO:1901362,GO:0060255,GO:0090304,GO:0019222,GO:0006139,GO:0046483,GO:0009987,GO:0010467,GO:0044271,GO:0001071,GO:0003700	multicellular organismal process,regulation of transcription, DNA-templated,regulation of nucleic acid-templated transcription,regulation of RNA biosynthetic process,regulation of RNA metabolic process,nucleic acid-templated transcription,transcription, DNA-templated,RNA biosynthetic process,regulation of cellular macromolecule biosynthetic process,regulation of nucleobase-containing compound met…
Can-miR172b-3p	CAN.G370.36	GO:0032501,GO:0006355,GO:1903506,GO:2001141,GO:0051252,GO:0097659,GO:0006351,GO:0032774,GO:2000112,GO:0019219,GO:0010556,GO:0034654,GO:0009889,GO:0031326,GO:0080090,GO:0018130,GO:0031323,GO:0010468,GO:0051171,GO:0019438,GO:0044260,GO:0016070,GO:1901362,GO:0060255,GO:0090304,GO:0019222,GO:0006139,GO:0046483,GO:0009987,GO:0010467,GO:0044271,GO:0001071,GO:0003700	multicellular organismal process,regulation of transcription, DNA-templated,regulation of nucleic acid-templated transcription,regulation of RNA biosynthetic process,regulation of RNA metabolic process,nucleic acid-templated transcription,transcription, DNA-templated,RNA biosynthetic process,regulation of cellular macromolecule biosynthetic process,regulation of nucleobase-containing compound met…
Can-miR172b-3p	CAN.G25.15
Can-miR172b-3p	CAN.G458.9
Can-miR172b-3p	CAN.G659.10	GO:0009987	cellular process
Can-miR172b-3p	CAN.G659.11	GO:0009987	cellular process
Can-miR172b-3p	CAN.G257.22	GO:0044260,GO:0009987,GO:0016740	cellular macromolecule metabolic process,cellular process,transferase activity
Can-miR172b-3p	CAN.G596.1	GO:0044703,GO:0044706,GO:0032501,GO:0009856,GO:0000003,GO:0022414,GO:0030154,GO:0044702,GO:0009987	multi-organism reproductive process,multi-multicellular organism process,multicellular organismal process,pollination,reproduction,reproductive process,cell differentiation,single organism reproductive process,cellular process
Can-miR172b-3p	CAN.G330.12	GO:0006355,GO:1903506,GO:2001141,GO:0051252,GO:0097659,GO:0006351,GO:0032774,GO:2000112,GO:0019219,GO:0010556,GO:0034654,GO:0009889,GO:0031326,GO:0080090,GO:0018130,GO:0031323,GO:0010468,GO:0051171,GO:0019438,GO:0044260,GO:0016070,GO:0030154,GO:1901362,GO:0060255,GO:0090304,GO:0019222,GO:0006139,GO:0046483,GO:0009987,GO:0010467,GO:0044271,GO:0001071,GO:0003700	regulation of transcription, DNA-templated,regulation of nucleic acid-templated transcription,regulation of RNA biosynthetic process,regulation of RNA metabolic process,nucleic acid-templated transcription,transcription, DNA-templated,RNA biosynthetic process,regulation of cellular macromolecule biosynthetic process,regulation of nucleobase-containing compound metabolic process,regulation of macr…
Can-miR172b-3p	CAN.G945.2	GO:0032501,GO:0006355,GO:1903506,GO:2001141,GO:0051252,GO:0000003,GO:0097659,GO:0006351,GO:0032774,GO:2000112,GO:0019219,GO:0022414,GO:0010556,GO:0034654,GO:0009889,GO:0031326,GO:0080090,GO:0018130,GO:0031323,GO:0010468,GO:0051171,GO:0019438,GO:0044260,GO:0016070,GO:1901362,GO:0060255,GO:0090304,GO:0044702,GO:0019222,GO:0006139,GO:0046483,GO:0009987,GO:0010467,GO:0044271,GO:0004672,GO:0016301,GO:…	multicellular organismal process,regulation of transcription, DNA-templated,regulation of nucleic acid-templated transcription,regulation of RNA biosynthetic process,regulation of RNA metabolic process,reproduction,nucleic acid-templated transcription,transcription, DNA-templated,RNA biosynthetic process,regulation of cellular macromolecule biosynthetic process,regulation of nucleobase-containing…
Can-miR172b-3p	CAN.G600.4	GO:0006355,GO:1903506,GO:2001141,GO:0051252,GO:0097659,GO:0006351,GO:0032774,GO:2000112,GO:0019219,GO:0010556,GO:0034654,GO:0009889,GO:0031326,GO:0080090,GO:0018130,GO:0031323,GO:0010468,GO:0051171,GO:0019438,GO:0044260,GO:0016070,GO:1901362,GO:0060255,GO:0090304,GO:0019222,GO:0006139,GO:0046483,GO:0009987,GO:0010467,GO:0044271	regulation of transcription, DNA-templated,regulation of nucleic acid-templated transcription,regulation of RNA biosynthetic process,regulation of RNA metabolic process,nucleic acid-templated transcription,transcription, DNA-templated,RNA biosynthetic process,regulation of cellular macromolecule biosynthetic process,regulation of nucleobase-containing compound metabolic process,regulation of macr…
Can-miR172b-3p	CAN.G106.14	GO:0006355,GO:1903506,GO:2001141,GO:0051252,GO:0097659,GO:0006351,GO:0032774,GO:2000112,GO:0019219,GO:0010556,GO:0034654,GO:0009889,GO:0031326,GO:0080090,GO:0018130,GO:0031323,GO:0010468,GO:0051171,GO:0019438,GO:0044260,GO:0016070,GO:1901362,GO:0060255,GO:0090304,GO:0019222,GO:0006139,GO:0046483,GO:0009987,GO:0010467,GO:0044271	regulation of transcription, DNA-templated,regulation of nucleic acid-templated transcription,regulation of RNA biosynthetic process,regulation of RNA metabolic process,nucleic acid-templated transcription,transcription, DNA-templated,RNA biosynthetic process,regulation of cellular macromolecule biosynthetic process,regulation of nucleobase-containing compound metabolic process,regulation of macr…
Can-miR171h-5p	CAN.G1433.14
Can-miR171h-5p	CAN.G541.4
Can-miR171h-5p	CAN.G1647.1	GO:0009987	cellular process
Can-miR171h-5p	CAN.G1289.2	GO:0009987	cellular process
Can-miR171h-5p	CAN.G1537.4	GO:0006468,GO:0016310,GO:0044260,GO:0006796,GO:0006793,GO:0009987,GO:0004672,GO:0016301,GO:0016773,GO:0016772,GO:0016740	protein phosphorylation,phosphorylation,cellular macromolecule metabolic process,phosphate-containing compound metabolic process,phosphorus metabolic process,cellular process,protein kinase activity,kinase activity,phosphotransferase activity, alcohol group as acceptor,transferase activity, transferring phosphorus-containing groups,transferase activity
Can-miR_N34a-3p	CAN.G855.44	GO:0032501,GO:0030154,GO:0009987	multicellular organismal process,cell differentiation,cellular process
Can-miR_N34a-3p	CAN.G1440.20
Can-miR_N34a-3p	CAN.G427.3	GO:0009987	cellular process
Can-miR_N34a-3p	CAN.G551.42	GO:0044260,GO:0090304,GO:0006139,GO:0046483,GO:0009987	cellular macromolecule metabolic process,nucleic acid metabolic process,nucleobase-containing compound metabolic process,heterocycle metabolic process,cellular process
Can-miR171h-3p	CAN.G918.1	GO:0006355,GO:1903506,GO:2001141,GO:0051252,GO:0097659,GO:0006351,GO:0032774,GO:2000112,GO:0019219,GO:0010556,GO:0034654,GO:0009889,GO:0031326,GO:0080090,GO:0018130,GO:0031323,GO:0010468,GO:0051171,GO:0019438,GO:0044260,GO:0016070,GO:1901362,GO:0060255,GO:0090304,GO:0019222,GO:0006139,GO:0046483,GO:0009987,GO:0010467,GO:0044271	regulation of transcription, DNA-templated,regulation of nucleic acid-templated transcription,regulation of RNA biosynthetic process,regulation of RNA metabolic process,nucleic acid-templated transcription,transcription, DNA-templated,RNA biosynthetic process,regulation of cellular macromolecule biosynthetic process,regulation of nucleobase-containing compound metabolic process,regulation of macr…
Can-miR171g-3p	CAN.G918.1	GO:0006355,GO:1903506,GO:2001141,GO:0051252,GO:0097659,GO:0006351,GO:0032774,GO:2000112,GO:0019219,GO:0010556,GO:0034654,GO:0009889,GO:0031326,GO:0080090,GO:0018130,GO:0031323,GO:0010468,GO:0051171,GO:0019438,GO:0044260,GO:0016070,GO:1901362,GO:0060255,GO:0090304,GO:0019222,GO:0006139,GO:0046483,GO:0009987,GO:0010467,GO:0044271	regulation of transcription, DNA-templated,regulation of nucleic acid-templated transcription,regulation of RNA biosynthetic process,regulation of RNA metabolic process,nucleic acid-templated transcription,transcription, DNA-templated,RNA biosynthetic process,regulation of cellular macromolecule biosynthetic process,regulation of nucleobase-containing compound metabolic process,regulation of macr…
Can-miR171h-3p	CAN.G480.12	GO:0006468,GO:0016310,GO:0044260,GO:0006796,GO:0006793,GO:0009987,GO:0004672,GO:0016301,GO:0016773,GO:0016772,GO:0016740	protein phosphorylation,phosphorylation,cellular macromolecule metabolic process,phosphate-containing compound metabolic process,phosphorus metabolic process,cellular process,protein kinase activity,kinase activity,phosphotransferase activity, alcohol group as acceptor,transferase activity, transferring phosphorus-containing groups,transferase activity
Can-miR171h-3p	CAN.G1110.20
Can-miR171h-3p	CAN.G162.133
Can-miR171g-3p	CAN.G162.133
Can-miR171h-3p	CAN.G484.97	GO:0009987,GO:0016740	cellular process,transferase activity
Can-miR171h-3p	CAN.G2052.1	GO:0009987	cellular process
Can-miR171h-3p	CAN.G392.3	GO:0006468,GO:0016310,GO:0044260,GO:0006796,GO:0006793,GO:0009987,GO:0004674,GO:0004672,GO:0016301,GO:0016773,GO:0016772,GO:0016740	protein phosphorylation,phosphorylation,cellular macromolecule metabolic process,phosphate-containing compound metabolic process,phosphorus metabolic process,cellular process,protein serine/threonine kinase activity,protein kinase activity,kinase activity,phosphotransferase activity, alcohol group as acceptor,transferase activity, transferring phosphorus-containing groups,transferase activity
Can-miR171h-3p	CAN.G608.16	GO:0032501,GO:0009987	multicellular organismal process,cellular process
Can-miR_N56a-5p	CAN.G606.2	GO:0006468,GO:0016310,GO:0044260,GO:0006796,GO:0006793,GO:0009987,GO:0004672,GO:0016301,GO:0016773,GO:0016772,GO:0016740	protein phosphorylation,phosphorylation,cellular macromolecule metabolic process,phosphate-containing compound metabolic process,phosphorus metabolic process,cellular process,protein kinase activity,kinase activity,phosphotransferase activity, alcohol group as acceptor,transferase activity, transferring phosphorus-containing groups,transferase activity
Can-miR_N56a-5p	CAN.G741.27
Can-miR_N56a-5p	CAN.G869.9
Can-miR_N56a-5p	CAN.G1767.1
Can-miR_N56a-5p	CAN.G134.57
Can-miR_N56a-5p	CAN.G1231.23	GO:0016740	transferase activity
Can-miR_N56a-5p	CAN.G241.21	GO:0032501,GO:0044260,GO:0016070,GO:0090304,GO:0006139,GO:0046483,GO:0009987,GO:0010467	multicellular organismal process,cellular macromolecule metabolic process,RNA metabolic process,nucleic acid metabolic process,nucleobase-containing compound metabolic process,heterocycle metabolic process,cellular process,gene expression
miRN25-Novel-3p	CAN.G1440.13
miRN25-Novel-3p	CAN.G1768.16
miRN25-Novel-3p	CAN.G424.16
miRN25-Novel-3p	CAN.G181.47
miRN25-Novel-3p	CAN.G665.22
miRN25-Novel-3p	CAN.G542.11
Can-miR403-3p	CAN.G78.112	GO:0032501,GO:0000003,GO:0022414,GO:0044702	multicellular organismal process,reproduction,reproductive process,single organism reproductive process
Can-miR403-3p	CAN.G294.22
Can-miR171g-3p	CAN.G1218.13
Can-miR171g-3p	CAN.G1469.15	GO:0032501,GO:0006355,GO:1903506,GO:2001141,GO:0051252,GO:0000003,GO:0097659,GO:0006351,GO:0032774,GO:2000112,GO:0019219,GO:0022414,GO:0010556,GO:0034654,GO:0009889,GO:0031326,GO:0080090,GO:0018130,GO:0031323,GO:0010468,GO:0051171,GO:0019438,GO:0044260,GO:0016070,GO:0030154,GO:1901362,GO:0060255,GO:0090304,GO:0019222,GO:0006139,GO:0046483,GO:0009987,GO:0010467,GO:0044271,GO:0016740	multicellular organismal process,regulation of transcription, DNA-templated,regulation of nucleic acid-templated transcription,regulation of RNA biosynthetic process,regulation of RNA metabolic process,reproduction,nucleic acid-templated transcription,transcription, DNA-templated,RNA biosynthetic process,regulation of cellular macromolecule biosynthetic process,regulation of nucleobase-containing…
Can-miR171g-3p	CAN.G358.124	GO:0032501,GO:0006355,GO:1903506,GO:2001141,GO:0051252,GO:0097659,GO:0006351,GO:0032774,GO:2000112,GO:0019219,GO:0010556,GO:0034654,GO:0009889,GO:0031326,GO:0080090,GO:0018130,GO:0031323,GO:0010468,GO:0051171,GO:0019438,GO:0044260,GO:0016070,GO:0030154,GO:1901362,GO:0060255,GO:0090304,GO:0019222,GO:0006139,GO:0046483,GO:0009987,GO:0010467,GO:0044271	multicellular organismal process,regulation of transcription, DNA-templated,regulation of nucleic acid-templated transcription,regulation of RNA biosynthetic process,regulation of RNA metabolic process,nucleic acid-templated transcription,transcription, DNA-templated,RNA biosynthetic process,regulation of cellular macromolecule biosynthetic process,regulation of nucleobase-containing compound met…
Can-miR171g-3p	CAN.G354.39	GO:0032501,GO:0000003,GO:0022414,GO:0044702	multicellular organismal process,reproduction,reproductive process,single organism reproductive process
Can-miR171g-3p	CAN.G851.21	GO:0032501,GO:0006355,GO:1903506,GO:2001141,GO:0051252,GO:0000003,GO:0097659,GO:0006351,GO:0032774,GO:2000112,GO:0019219,GO:0022414,GO:0010556,GO:0034654,GO:0009889,GO:0031326,GO:0080090,GO:0018130,GO:0031323,GO:0010468,GO:0051171,GO:0019438,GO:0044260,GO:0016070,GO:1901362,GO:0060255,GO:0090304,GO:0044702,GO:0019222,GO:0006139,GO:0046483,GO:0009987,GO:0010467,GO:0044271,GO:0001071,GO:0003700	multicellular organismal process,regulation of transcription, DNA-templated,regulation of nucleic acid-templated transcription,regulation of RNA biosynthetic process,regulation of RNA metabolic process,reproduction,nucleic acid-templated transcription,transcription, DNA-templated,RNA biosynthetic process,regulation of cellular macromolecule biosynthetic process,regulation of nucleobase-containing…

## Sheet: S10
Table S10 Degradome-based miRNAs-targets analysis
Degradome	Category	Small_RNA	Plaza_ID	Target_gene	sRNA_loc	Deg_loc	Deg_count	sRNA_seq	Shift	Gene_annotation	sRNA_start	sRNA_end	target_start	target_end	sRNA_align	target_align
GSM2746340	Cat_2	Can-miR164b	CAN.G587.8	XM_016714538.1	1022	1013	0.34	TGGAGAAGCAGGGCACGTGCA	0	PREDICTED: Capsicum annuum NAC domain-containing protein 92-like (LOC107867999), mRNA	1	21	1002	1022	UGGAGAAGCAGGGCACGUGCA	GUCACGUGCACUGCUUCUCCA
GSM2746340	Cat_2	Can-miR164c	CAN.G587.8	XM_016714538.1	1022	1013	0.34	TGGAGAAGCAGGGCACGTGCA	0	PREDICTED: Capsicum annuum NAC domain-containing protein 92-like (LOC107867999), mRNA	1	21	1002	1022	UGGAGAAGCAGGGCACGUGCA	GUCACGUGCACUGCUUCUCCA
GSM2746340	Cat_4	Can-miR164b	CAN.G.943.28	XM_016724097.1	828	819	0.2	TGGAGAAGCAGGGCACGTGCA	0	PREDICTED: Capsicum annuum NAC domain-containing protein 21/22-like (LOC107877448), mRNA	1	21	808	828	UGGAGAAGCAGGGCACGUGCA	AGCAAGUGCCCUGCUUCUCCA
GSM2746340	Cat_4	Can-miR164c	CAN.G.943.28	XM_016724097.1	828	819	0.2	TGGAGAAGCAGGGCACGTGCA	0	PREDICTED: Capsicum annuum NAC domain-containing protein 21/22-like (LOC107877448), mRNA	1	21	808	828	UGGAGAAGCAGGGCACGUGCA	AGCAAGUGCCCUGCUUCUCCA
GSM2746341	Cat_4	Can-miR164b	CAN.G587.8	XM_016714538.1	1022	1013	0.22	TGGAGAAGCAGGGCACGTGCA	0	PREDICTED: Capsicum annuum NAC domain-containing protein 92-like (LOC107867999), mRNA	1	21	1002	1022	UGGAGAAGCAGGGCACGUGCA	GUCACGUGCACUGCUUCUCCA
GSM2746341	Cat_4	Can-miR164b	CAN.G.943.28	XM_016724097.1	828	819	0.22	TGGAGAAGCAGGGCACGTGCA	0	PREDICTED: Capsicum annuum NAC domain-containing protein 21/22-like (LOC107877448), mRNA	1	21	808	828	UGGAGAAGCAGGGCACGUGCA	AGCAAGUGCCCUGCUUCUCCA
GSM2746341	Cat_4	Can-miR164c	CAN.G587.8	XM_016714538.1	1022	1013	0.22	TGGAGAAGCAGGGCACGTGCA	0	PREDICTED: Capsicum annuum NAC domain-containing protein 92-like (LOC107867999), mRNA	1	21	1002	1022	UGGAGAAGCAGGGCACGUGCA	GUCACGUGCACUGCUUCUCCA
GSM2746341	Cat_4	Can-miR164c	CAN.G.943.28	XM_016724097.1	828	819	0.22	TGGAGAAGCAGGGCACGTGCA	0	PREDICTED: Capsicum annuum NAC domain-containing protein 21/22-like (LOC107877448), mRNA	1	21	808	828	UGGAGAAGCAGGGCACGUGCA	AGCAAGUGCCCUGCUUCUCCA
